# Supplementary material for: Molecular characteristics, immune evasion, and impact of SARS-CoV-2 variants
Source: Signal Transduct Target Ther. 2022 Jun 28;7:202. doi: 10.1038/s41392-022-01039-2 (PMC9240077; doi:10.1038/s41392-022-01039-2)
Supplement: Supplementary file 1 — Supplement table 1 [file 41392_2022_1039_MOESM1_ESM.xlsx]

## Sheet: Viral proteins
Viral protein	Amino acid position	Variants mutation					Mutation effect	DOI
		Alpha	Beta	Gamma	Delta	Omicron
S	S:L18			L18F			Sightly decreased binding with ACE2(△log10(KD,app)=-0.03), decreased the neutralization by S2L28	10.1016/j.virol.2021.09.001; 10.1016/j.cell.2021.03.028
	S:T19				T19R	T19I	Decreased neutralization by S2L28, S2X28, S2M28 and 4A8	10.1016/j.cell.2021.03.028
	S:T20			T20N			Increased binding with ACE2(△log10(KD,app)=0.29)	10.1016/j.virol.2021.09.001
	S:L24					L24-	N/A
	S:P25					P25-	N/A
	S:P26			P26S		P26-	Increased binding with ACE2(△log10(KD,app)=0.20)	10.1016/j.virol.2021.09.001
	S:A27					A27S	N/A
	S:A67					A67V	N/A
	S:H69	H69-				H69-	Increased binding with ACE2(△log10(KD,app)=0.18), lead to NTD retraction and increase infectivity about 1 fold[4,5], no impact on 4A8 and H2214 binding	10.1016/j.virol.2021.09.001; 10.1016/j.celrep.2021.109292; 10.1101/2020.12.14.422555; 10.1038/s41586-021-03291-y; 10.1126/science.abf6950
	S:V70	V70-				V70-
	S:D80		D80A				Decreased neutralization by S2L28	10.1016/j.cell.2021.03.028
	S:T95					T95I	Sightly decreased binding with ACE2(△log10(KD,app)=-0.12)	10.1016/j.virol.2021.09.001
	S:D138			D138Y			Sightly increased binding with ACE2(△log10(KD,app)=0.12)	10.1016/j.virol.2021.09.001
	S:G142					G142-/D	Decreased neutralization by S2L28, S2X28, S2X333, S2M28 and 4A8	10.1016/j.cell.2021.03.028; 10.1126/science.abf6950;
	S:V143					V143-	Decreased neutralization by 4A8	10.1126/science.abf6950
	S:Y144					Y144-	Sightly decreased binding with ACE2(△log10(KD,app)=-0.02), and decreased neutralization by S2L28, S2X28, S2X333, S2M28 and 4A8	10.1016/j.cell.2021.03.028; 10.1126/science.abf6950; 10.1016/j.chom.2021.04.007; 10.1038/s41579-021-00573-0
	S:Y145					Y145D	Decreased neutralization by 4A8	10.1126/science.abf6950
	S:E156				E156-		Immunogenicity change	10.1038/s41579-021-00573-0
	S:F157				F157-		Immunogenicity change	10.1038/s41579-021-00573-0
	S:R158				R158G		N/A
	S:R190			R190S			Increased binding with ACE2(△log10(KD,app)=0.26)	10.1016/j.virol.2021.09.001
	S:N211					N211-	N/A
	S:L212					L212I	N/A
	S:V213					V213G	N/A
	S:D215		D215G				Sightly increased binding with ACE2(△log10(KD,app)=0.08) and Immunogenicity change	10.1016/j.virol.2021.09.001; 10.1038/s41579-021-00573-0
	S:A222				A222V		Immunogenicity change	10.1038/s41579-021-00573-0
	S:L241		L241-				Decreased binding with ACE2(△log10(KD,app)=-0.13) and neutralization by 4A8	10.1016/j.virol.2021.09.001; 10.1126/science.abf6950
	S:L242		L242-
	S:A243		A243-
	S:G339					G339D	Slightly increased binding with ACE2(△log10(KD,app)=0.06) and increase RBD expression(△log10(MFI)=0.3)	10.1038/s41586-021-03291-y; 10.1016/j.cell.2020.08.012; 10.1007/s11357-022-00532-4
	S:S371					S371L/F	Decreased binding with ACE2(△log10(KD,app)=-0.14/-0.19) and RBD expression(△log10(MFI)=-0.16/-0.72), and antibody evasion	10.1016/j.cell.2020.08.012; 10.1007/s11357-022-00532-4; 10.1016/j.medidd.2021.100086
	S:S373					S373P	Decreased binding with ACE2(△log10(KD,app)=-0.05) and RBD expression(△log10(MFI)=-1.81), and also, decreased protein stability and increased infectivity	10.1016/j.cell.2020.08.012; 10.1007/s11357-022-00532-4
	S:S375					S375F	Decreased binding with ACE2(△log10(KD,app)=-0.08) and RBD expression(△log10(MFI)=-0.22), and also, decreased protein stability and increased infectivity	10.1016/j.cell.2020.08.012; 10.1007/s11357-022-00532-4
	S:T376					T376A	Decreased binding with ACE2(△log10(KD,app)=-0.26) and RBD expression(△log10(MFI)=-1.1)	10.1016/j.cell.2020.08.012
	S:D405					D405N	Decreased binding with ACE2(△log10(KD,app)=-0.1) and RBD expression(△log10(MFI)=-0.47)	10.1016/j.cell.2020.08.012
	S:R408					R408S	Decreased binding with ACE2(△log10(KD,app)=-0.06) and RBD expression(△log10(MFI)=-0.21)	10.1016/j.cell.2020.08.012
	S:K417		K417N	K417N		K417N	Decreased binding with ACE2(△log10(KD,app)=-0.45) and slightly increased RBD expression(△log10(MFI)=0.1), associated with antibody evasion, also decreased protein stability and increased infectivity, stabilizing the binding of S with ACE2, and also the original interaction with ACE2 amino acids at sites 24aa and 30aa was abolished due to the change of the amino acid side chain after replacement	10.1016/j.cell.2020.08.012; 10.1101/2021.01.15.426911; 10.1016/j.xcrm.2021.100255; 10.1002/jmv.27526; 10.1101/2021.01.13.426558; 10.1007/s00018-021-04008-0
	S:N439	N439K	N439K		N439K		Slightly increased binding with ACE2(△log10(KD,app)=0.04) and decreased RBD expression(△log10(MFI)=-0.35), resistant to REGN10987	10.1016/j.cell.2020.08.012; 10.1016/j.cell.2021.01.037
	S:N440					N440K	Slightly increased binding with ACE2(△log10(KD,app)=0.07) and decreased RBD expression(△log10(MFI)=-0.12), escape of nAbs and increased infectivity, change of negatively charged amino acids to positively charged amino acids, destroyed ACE2 binding bond	10.1016/j.cell.2020.08.012; 10.1016/j.medidd.2021.100086; 10.1007/s00018-021-04008-0
	S:G446					G446S	Decreased binding with ACE2(△log10(KD,app)=-0.2) and RBD expression(△log10(MFI)=-0.4)[9], also associated with escape of nAbs and increased infectivity	10.1016/j.cell.2020.08.012; 10.1007/s11357-022-00532-4; 10.1016/j.medidd.2021.100086
	S:L452					L452R	Slightly increased binding with ACE2(△log10(KD,app)=0.02) and increased RBD expression(△log10(MFI)=0.32), associated with REGN10933 resistance, small hydrophobic amino acids are replaced by hydrophilic basic amino acids, disrupting the interaction with antibodies	10.1016/j.cell.2020.08.012; 10.1007/s00018-021-04008-0
	S:S477					S477N	Slightly increased binding with ACE2(△log10(KD,app)=0.06) and increased RBD expression(△log10(MFI)=0.06), also associated with increased infectivity and decreased protein stability	10.1016/j.cell.2020.08.012; 10.1007/s11357-022-00532-4; 10.1002/jmv.27526; 10.1007/s00018-021-04008-0
	S:T478				T478K	T478K	Slightly decreased binding with ACE2(△log10(KD,app)=-0.03) and decreased RBD expression(△log10(MFI)=-0.11), also associated with decreased protein stability, increased infectivity and nAb escape	10.1016/j.cell.2020.08.012; 10.1007/s11357-022-00532-4; 10.1002/jmv.27526; 10.1007/s00018-021-04008-0
	S:E484		E484A	E484A		E484A	Slightly changed binding with ACE2(△log10(KD,app)=-0.07/0.06) and RBD expression(△log10(MFI)=-0.23/0.1), also associated with decreased protein stability and increased infectivity, decreased Ab binding, it is reported the combination of E484K and N501Y with K417N induced a reduction in the defined neutralization ability of patients vaccinated with Moderna and Pfizer-BioNTech vaccines	10.1016/j.cell.2020.08.012; 10.1007/s11357-022-00532-4; 10.1101/2021.01.15.426911; 10.1101/2021.01.13.426558; 10.1101/2021.01.13.426558; 10.1016/j.chom.2021.02.003
	S:Q493					Q493R	Slightly decreased binding with ACE2(△log10(KD,app)=-0..09) and increased RBD expression(△log10(MFI)=-0.06), and also antibody resistance	10.1016/j.cell.2020.08.012; 10.1007/s11357-022-00532-4; 10.1016/j.medidd.2021.100086
	S:S494	S494P					Slightly increased binding with ACE2(△log10(KD,app)=0.02) and increased RBD expression(△log10(MFI)=0.32)	10.1016/j.cell.2020.08.012
	S:G496					G496S	Decreased binding with ACE2(△log10(KD,app)=-0.63) and increased RBD expression(△log10(MFI)=0.12), also decreased protein stability and increased infectivity	10.1016/j.cell.2020.08.012; 10.1002/jmv.27526
	S:Q498					Q498R	Slightly decreased binding with ACE2(△log10(KD,app)=-0.06) and RBD expression(△log10(MFI)=-0.1), also decreased protein stability and increased infectivity	10.1016/j.cell.2020.08.012; 10.1002/jmv.27526
	S:N501	N501Y	N501Y	N501Y		N501Y	Increased binding with ACE2(△log10(KD,app)=0.24) and decreased RBD expression(△log10(MFI)=-0.13), also associated with host range expansion, it was reported the single mutation of N501Y had no significant effect on antibody resistance, but extend the duration of ‘open’ state of RBD	10.1016/j.cell.2020.08.012; 10.1007/s11357-022-00532-4; 10.1101/2021.01.13.426558; 10.1007/s00018-021-04008-0; 10.1126/science.abc4730; 10.1093/ve/veaa094; 10.1101/2021.01.07.425740; 10.1371/journal.pcbi.1009286
	S:Y505					Y505H	Increased binding with ACE2(△log10(KD,app)=-0.71) and decreased RBD expression(△log10(MFI)=0.16)[9], also decreased protein stability and increased infectivity	10.1016/j.cell.2020.08.012; 10.1002/jmv.27526
	S:T547					T547K	Stabilize the ‘down’ state of RBD	10.1007/s00253-021-11676-2
	S:A570	A570D					Slightly increased binding with ACE2(△log10(KD,app)=0.07)	10.1016/j.virol.2021.09.001
	S:D614	D614G	D614G	D614G	D614G	D614G	Increased binding with ACE2(△log10(KD,app)=1.16) compared with wt, decreased SVM2 Prediction Effect(DDG=-0.93kcal/mol), also associated with increased furit cutting activity and infection, it was reported the mutation had no obvious effect on neutralization of patient serum[24], but increased surface S protein density, and the loss of acetyl group at site 614, destroyed the salt bond to 854 and t…	10.1007/s00018-021-04008-0; 10.1038/s41467-021-21118-2; 10.1016/j.omtn.2021.07.011; 10.1016/j.compbiomed.2021.105170; 10.1016/j.celrep.2020.108630; 10.1016/j.omtn.2021.07.011; 10.1007/s11357-021-00500-4; 10.1038/s41467-020-19808-4
	S:H655			H655Y		H655Y	Slightly increased binding with ACE2(△log10(KD,app)=0.08), increased furin cleavage and propagation, it was reported the imidazole ring of His residue was replaced by benzene aromatic Tyr residue containing polar groups, which changed the hydrophobic local environment in this region into a relatively more charged environment. Therefore, it is speculated that the mutant may play a regulatory role …	10.1016/j.virol.2021.09.001; 10.1007/s00018-021-04008-0; 10.1016/j.meegid.2020.104445
	S:N679					N679K	Increased transmissibility
	S:P681	P681H			P681H	P681H	Sightly decreased binding with ACE2(△log10(KD,app)=-0.09)[1], near the furin site, and also associated with class III antibodies escape	10.1016/j.virol.2021.09.001; 10.1016/j.meegid.2020.104445; 10.1101/2020.08.26.268854; 10.1101/2021.01.06.20248960
	S:A701		A701V
	S:T716	T716I					Sightly decreased binding with ACE2	10.1016/j.virol.2021.09.001
	S:N764					N764K
	S:D796					D796Y	Increased nAbs escape, decreased infection, complement with 69,70 deletion mutation	10.1038/s41586-021-03291-y
	S:N856					N856K	N/A
	S:D950				D950N		N/A
	S:Q954					Q954H	N/A
	S:N969					N969K	N/A
	S:L981					L981F	N/A
	S:S982	S982A					Decreased binding with ACE2(△log10(KD,app)=-0.11)	10.1016/j.virol.2021.09.001
	S:T1027			T1027I			Decreased binding with ACE2(△log10(KD,app)=-0.23)	10.1016/j.virol.2021.09.001
	S:D1118	D1118H					Slightly increased binding with ACE2(△log10(KD,app)=0.09)	10.1016/j.virol.2021.09.001
	S:V1176			V1176F			N/A
E	E:T9					T9I	N/A
	E:P71		P71L				N/A
M	M:D3					D3G	N/A
	M:Q19					Q19E	N/A
	M:A63					A63T	N/A
	M:I82					I82T	The stability of dimer is predicted increase by the conversion of non-polar amino acid to polar amino acid	10.3390/ijms23062986
N	N:D3	D3L					None
	N:P13					P13L	SVM2 Prediction Effect(stability): decreased(DDG= -0.48kcal/mol)	10.1016/j.compbiomed.2021.105170
	N:E31					E31-	N/A
	N:R32					R32-	N/A
	N:S33					S33-	N/A
	N:D63				D63G		N/A
	N:P80			P80R			N/A
	N:R203	R203K		R203K	R203M	R203K	SVM2 Prediction Effect(stability): decreased(DDG= -0.93kcal/mol), often combined with G204R, lead to high viral load and enhanced viral RNA binding	10.1016/j.compbiomed.2021.105170; 10.1038/s41467-022-28287-8
	N:G204	G204R		G204R		G204R	SVM2 Prediction Effect(stability): decreased(DDG= -0.52kcal/mol), often combined with R203K, lead to high viral load and enhanced viral RNA binding	10.1016/j.compbiomed.2021.105170; 10.1038/s41467-022-28287-8
	N:T205		T205I				SVM2 Prediction Effect(stability): decreased(DDG= -0.53kcal/mol)	10.1016/j.compbiomed.2021.105170
	N:G206						Mutations in R203 and G204 lead to increased phosphorylation of N protein at G206, and thus increased RNA binding ability	10.1038/s41467-022-28287-8
	N:G215				G215C		Lead to transformation from dimer to tetramer and thus increases self-association, enhance RNA binding ability and facilitate viral assembly	10.1101/2022.02.08.479556
	N:S235	S235F					N/A
	N:D377			D377Y			N/A
	N:S413					S413R	N/A
Nsp1	Nsp1: R24						Decreased stability(△△G=-0.218kcal/mol) and increased flexibility(△△SVib ENCoM=0.158kcal.mol−1*K−1)	10.3390/pathogens10101285
	Nsp1: E37						Decreased stability(△△G=-0.844kcal/mol) and increased flexibility(△△SVib ENCoM=0.384kcal.mol−1*K−1)	10.3390/pathogens10101285
	Nsp1: E37						Decreased stability(△△G=-0.243kcal/mol) and increased flexibility(△△SVib ENCoM=0.36kcal.mol−1*K−1)	10.3390/pathogens10101285
	Nsp1: H45						Increased stability(△△G=1.262kcal/mol) and decreased flexibility(△△SVib ENCoM=-0.217kcal.mol−1*K−1)	10.3390/pathogens10101285
	Nsp1: D48						Decreased stability(△△G=-0.217kcal/mol) and increased flexibility(△△SVib ENCoM=0.024kcal.mol−1*K−1)	10.3390/pathogens10101285
	Nsp1: V56						Increased stability(△△G=0.954kcal/mol) and decreased flexibility(△△SVib ENCoM=-0.228kcal.mol−1*K−1)	10.3390/pathogens10101285
	Nsp1: E57						Increased stability(△△G=0.332kcal/mol) and deceased flexibility(△△SVib ENCoM=-0.112kcal.mol−1*K−1)	10.3390/pathogens10101285
	Nsp1: V60						Increased stability(△△G=0.617kcal/mol) and decreased flexibility(△△SVib ENCoM=-0.192kcal.mol−1*K−1)	10.3390/pathogens10101285
	Nsp1: D75E						Increased stability(△△G=0.31kcal/mol) and decreased flexibility(△△SVib ENCoM=-0.035kcal.mol−1*K−1)	10.3390/pathogens10101285
	Nsp1: D75G						Increased stability(△△G=0.676kcal/mol) and decreased flexibility(△△SVib ENCoM=-0.066kcal.mol−1*K−1)	10.3390/pathogens10101285
	Nsp1: M85						Decreased stability(△△G=-0.105kcal/mol) and increased flexibility(△△SVib ENCoM=0.687kcal.mol−1*K−1)	10.3390/pathogens10101285
	Nsp1: E87						Decreased stability(△△G=-1.088kcal/mol) and increased flexibility(△△SVib ENCoM=0.395kcal.mol−1*K−1)	10.3390/pathogens10101285
	Nsp1: L92						Increased stability(△△G=0.143kcal/mol) and decreased flexibility(△△SVib ENCoM=-0.002kcal.mol−1*K−1)	10.3390/pathogens10101285
	Nsp1: H110						Increased stability(△△G=0.452kcal/mol) and decreased flexibility(△△SVib ENCoM=-0.060kcal.mol−1*K−1)	10.3390/pathogens10101285
	Nsp1: K120						Decreased stability(△△G=-0.320kcal/mol) and increased flexibility(△△SVib ENCoM=0.129kcal.mol−1*K−1)	10.3390/pathogens10101285
	Nsp1: R124						Decreased stability(△△G=-1.116kcal/mol) and increased flexibility(△△SVib ENCoM=1.056kcal.mol−1*K−1)	10.3390/pathogens10101285
	Nsp1: N126						Decreased stability(△△G=-0.692kcal/mol) and increased flexibility(△△SVib ENCoM=0.177kcal.mol−1*K−1)	10.3390/pathogens10101285
	Nsp1: D144						Decreased stability(△△G=-1.411kcal/mol) and increased flexibility(△△SVib ENCoM=0.415kcal.mol−1*K−1)	10.3390/pathogens10101285
	Nsp1: S166						Increased stability(△△G=1.146kcal/mol) and increased flexibility(△△SVib ENCoM=0.255kcal.mol−1*K−1)	10.3390/pathogens10101285
	Nsp1:S135					S135R	N/A
Nsp2	Nsp2: R27						SVM2 Prediction Effect(stability): decreased(DDG= -0.60kcal/mol)	10.1016/j.compbiomed.2021.105170
	Nsp2:T85		T85I				None
	Nsp2: K112						SVM2 Prediction Effect(stability): decreased(DDG= -0.42kcal/mol)	10.1016/j.compbiomed.2021.105170
	Nsp2: V198						SVM2 Prediction Effect(stability): decreased(DDG= -0.23kcal/mol)	10.1016/j.compbiomed.2021.105170
Nsp3	Nsp3:T24					T24I	N/A
	Nsp3:K38					K38R	N/A
	Nsp3: S126						SVM2 Prediction Effect(stability): decreased(DDG= 0.63kcal/mol)	10.1016/j.compbiomed.2021.105170
	Nsp3:T183	T183I					N/A
	Nsp3:S270			S270L			N/A
	Nsp3:T428						SVM2 Prediction Effect(stability): increased(DDG= 0.14kcal/mol)	10.1016/j.compbiomed.2021.105170
	Nsp3: K487						SVM2 Prediction Effect(stability): increased(DDG= -0.10kcal/mol)	10.1016/j.compbiomed.2021.105170
	Nsp3:A488				A488S		N/A
	Nsp3:G489					G489S	N/A
	Nsp3:P822					P822L	N/A
	Nsp3:K837		K837N				N/A
	Nsp3:A890	A890D					N/A
	Nsp3:K977			K977Q			N/A
	Nsp3:S1265					S1265-	N/A
	Nsp3:L1266					L1266I	N/A
	Nsp3:I1412	I1412T					N/A
	Nsp3: Q1884						SVM2 Prediction Effect(stability): decreased(DDG= -0.68kcal/mol)	10.1016/j.compbiomed.2021.105170
	Nsp3:A1892					A1892T	N/A
Nsp4	Nsp4:V167				V167L		N/A
	Nsp4:L264					L264F	N/A
	Nsp4:T327					T327I	N/A
	Nsp4:L438					L438F	N/A
	Nsp4:A446				A446V		N/A
	Nsp4:T492				T492I	T492I	N/A
Nsp5	Nsp5:G15						SVM2 Prediction Effect(stability): decreased(DDG= 0.89kcal/mol)	10.1016/j.compbiomed.2021.105170
	Nsp5:K90		K90R				N/A
	Nsp5:P132					P132H	N/A
Nsp6	Nsp6: L37						SVM2 Prediction Effect(stability): decreased(DDG= -1.00kcal/mol), and structure changes	10.1016/j.compbiomed.2021.105170
	Nsp6:T77				T77A		N/A
	Nsp6:S106	S106-	S106-	S106-		S106-	Common mutation, usually combined with deletion of G107 and F108 but no reports of their impact	10.3389/fmolb.2021.724208
	Nsp6:G107	G107-	G107-	G107-		G107-	Common mutation, usually combined with deletion of S106 and F108 but no reports of their impact	10.3389/fmolb.2021.724208
	Nsp6:F108	F108-	F108-	F108-		F108-	Common mutation, usually combined with deletion of S106 and G107 but no reports of their impact	10.3389/fmolb.2021.724208
	Nsp6:V149				V149A		N/A
	Nsp6:T181				T181I		N/A
	Nsp6:189					I189V	N/A
Nsp12	Nsp12: A88						SVM2 Prediction Effect(stability): decreased(DDG= -0.67kcal/mol)	10.1016/j.compbiomed.2021.105170
	Nsp12:P314	P314L	P314L	P314L	P314L	P314L	SVM2 Prediction Effect(stability): decreased(DDG= -0.83kcal/mol), and the mutation occurred in interaction interface, which might affect the activity of the polymerase	10.1016/j.compbiomed.2021.105170; 10.1016/j.jgg.2021.01.004
	Nsp12:G662				G662S		N/A
Nsp13	Nsp13:P77				P77L		N/A
	Nsp13:E341			E341D			N/A
	Nsp13:R392					R392C	N/A
Nsp14	Nsp14:I42					I142V	N/A
	Nsp14:A394				A394V		N/A
Nsp15	Nsp15:T112					T112I	N/A
ORF3a	ORF3a:S26				S26L		N/A
	ORF3a:Q57		Q57H				Decreased protein stability(DDG value(kcal/mol): -0.90)	10.1016/j.compbiomed.2021.105170
	ORF3a:T223					T223I	N/A
	ORF3a:S253		S253P				N/A
ORF6	ORF6:D61					D61L	With a Gibbs free energy changes of △△G=0.97 at 25ºC; △△G=1.07 at 37ºC	10.1007/s10930-021-09988-3
ORF7b	ORF7b:T40				T40I		N/A
ORF7a	ORF7a:V82				V82A		N/A
	ORF7a:T120				T120I		N/A
ORF8	ORF8:Q27	Q27*					Change to termination codon, lead to truncation mutation, it has been reported that deletion of ORF8 is associated with decreased virus-treating ability	10.5271/sjweh.3960
	ORF8:R52	R52I					N/A
	ORF8:Y73	Y73C					N/A
	ORF8:E92			E92K			N/A
	ORF8:D119				D119-		N/A
	ORF8:F120				F120-		N/A
ORF9b	ORF9b:P10					P10S	N/A
	ORF9b:E27					E27-	N/A
	ORF9b:N28					N28-	N/A
	ORF9b:A29					A29-	N/A
	ORF9b:T60				T60A		N/A
