# Supplementary material for: Molecular characteristics, immune evasion, and impact of SARS-CoV-2 variants
Source: Signal Transduct Target Ther. 2022 Jun 28;7:202. doi: 10.1038/s41392-022-01039-2 (PMC9240077; doi:10.1038/s41392-022-01039-2)
Supplement: Supplementary file 2 — Supplement table 2 [file 41392_2022_1039_MOESM2_ESM.xlsx]

## Sheet: Antibody neutralization
								Neutralization (Range of IC50 (ng/mL))
								Pseudovirus								Authentic virus
Alternative names	Antibodies	Target	Format	Approval Status	Company	Discovery	Antibody subtype	WT	D614G	Alpha	Beta	Gamma	Delta	Omicron	DOI	WT	D614G	Alpha	Beta	Gamma	Delta	Omicron	DOI
LY-CoV555/LY3819253	Bamlanivimab	RBM Class II	mAb	EUA	Eli Lilly	SARS-CoV-2 convalescent individuals	recombinant human IgG1	5.0		4.0					10.1038/s41586-021-03720-y
LY-CoV555/LY3819253	Bamlanivimab	RBM Class II	mAb	EUA	Eli Lilly	SARS-CoV-2 convalescent individuals	recombinant human IgG1	13.0		8.0					10.1038/s41586-021-04385-3
LY-CoV555/LY3819253	Bamlanivimab	RBM Class II	mAb	EUA	Eli Lilly	SARS-CoV-2 convalescent individuals	recombinant human IgG1	4.8		2.4					10.1016/j.cell.2021.03.036
LY-CoV555/LY3819253	Bamlanivimab	RBM Class II	mAb	EUA	Eli Lilly	SARS-CoV-2 convalescent individuals	recombinant human IgG1	0.8		0.9					10.1101/2021.12.28.474369
LY-CoV555/LY3819253	Bamlanivimab	RBM Class II	mAb	EUA	Eli Lilly	SARS-CoV-2 convalescent individuals	recombinant human IgG1	3.6		7.7					10.1126/science.abn8897
LY-CoV555/LY3819253	Bamlanivimab	RBM Class II	mAb	EUA	Eli Lilly	SARS-CoV-2 convalescent individuals	recombinant human IgG1	3.0		4.0					10.1101/2022.01.12.22269023
LY-CoV555/LY3819253	Bamlanivimab	RBM Class II	mAb	EUA	Eli Lilly	SARS-CoV-2 convalescent individuals	recombinant human IgG1	7.0		5.0					10.1101/2022.03.13.484037
LY-CoV555/LY3819253	Bamlanivimab	RBM Class II	mAb	EUA	Eli Lilly	SARS-CoV-2 convalescent individuals	recombinant human IgG1	22.0		30.0					10.1126/science.abl6251
LY-CoV555/LY3819253	Bamlanivimab	RBM Class II	mAb	EUA	Eli Lilly	SARS-CoV-2 convalescent individuals	recombinant human IgG1	7.1		4.1					10.1126/science.abh1766
LY-CoV555/LY3819253	Bamlanivimab	RBM Class II	mAb	EUA	Eli Lilly	SARS-CoV-2 convalescent individuals	recombinant human IgG1	3.1		4.3					10.1038/s41591-021-01676-0
LY-CoV555/LY3819253	Bamlanivimab	RBM Class II	mAb	EUA	Eli Lilly	SARS-CoV-2 convalescent individuals	recombinant human IgG1	6.8		5.0					10.1101/2021.01.27.428353
LY-CoV016/LY3832479/JS016	Etesevimab	RBM Class I	mAb	EUA	Eli Lilly	SARS-CoV-2 convalescent individuals	recombinant human IgG1	52.0		169.0					10.1038/s41586-021-03720-y
LY-CoV016/LY3832479/JS016	Etesevimab	RBM Class I	mAb	EUA	Eli Lilly	SARS-CoV-2 convalescent individuals	recombinant human IgG1	32.0		1707.0					10.1038/s41586-021-04385-3
LY-CoV016/LY3832479/JS016	Etesevimab	RBM Class I	mAb	EUA	Eli Lilly	SARS-CoV-2 convalescent individuals	recombinant human IgG1	5.5		9.8					10.1101/2021.12.28.474369
LY-CoV016/LY3832479/JS016	Etesevimab	RBM Class I	mAb	EUA	Eli Lilly	SARS-CoV-2 convalescent individuals	recombinant human IgG1	50.5		22.7					10.1126/science.abn8897
LY-CoV016/LY3832479/JS016	Etesevimab	RBM Class I	mAb	EUA	Eli Lilly	SARS-CoV-2 convalescent individuals	recombinant human IgG1	9.0		133.0					10.1101/2022.03.13.484037
LY-CoV016/LY3832479/JS016	Etesevimab	RBM Class I	mAb	EUA	Eli Lilly	SARS-CoV-2 convalescent individuals	recombinant human IgG1	20.4		99.9					10.1016/j.immuni.2021.06.003
LY-CoV016/LY3832479/JS016	Etesevimab	RBM Class I	mAb	EUA	Eli Lilly	SARS-CoV-2 convalescent individuals	recombinant human IgG1	27.0		411.0					10.1126/science.abl6251
LY-CoV016/LY3832479/JS016	Etesevimab	RBM Class I	mAb	EUA	Eli Lilly	SARS-CoV-2 convalescent individuals	recombinant human IgG1	26.2		40.1					10.1126/science.abh1766
LY-CoV016/LY3832479/JS016	Etesevimab	RBM Class I	mAb	EUA	Eli Lilly	SARS-CoV-2 convalescent individuals	recombinant human IgG1	19.4		913.9					10.1038/s41591-021-01676-0
LY-CoV016/LY3832479/JS016	Etesevimab	RBM Class I	mAb	EUA	Eli Lilly	SARS-CoV-2 convalescent individuals	recombinant human IgG1	80.5		1296.2					10.1101/2021.01.27.428353
	Bamlanivimab + Etesevimab	RBM Class II + RBM Class I	mAb cocktail	EUA	Eli Lilly	SARS-CoV-2 convalescent individuals	recombinant human IgG1	9.0		11.0					10.1038/s41586-021-03720-y
	Bamlanivimab + Etesevimab	RBM Class II + RBM Class I	mAb cocktail	EUA	Eli Lilly	SARS-CoV-2 convalescent individuals	recombinant human IgG1	2.2		3.1					10.1101/2021.12.28.474369
	Bamlanivimab + Etesevimab	RBM Class II + RBM Class I	mAb cocktail	EUA	Eli Lilly	SARS-CoV-2 convalescent individuals	recombinant human IgG1	9.0		17.0					10.1101/2022.03.13.484037
REGN10933	Casirivimab	RBM Class I	mAb	EUA	Regeneron	VelocImmune mice and SARS-CoV-2 convalescent individuals	recombinant human IgG1	7.0		8.0					10.1038/s41586-021-03720-y
REGN10933	Casirivimab	RBM Class I	mAb	EUA	Regeneron	VelocImmune mice and SARS-CoV-2 convalescent individuals	recombinant human IgG1	5.0		7.0					10.1038/s41586-021-04385-3
REGN10933	Casirivimab	RBM Class I	mAb	EUA	Regeneron	VelocImmune mice and SARS-CoV-2 convalescent individuals	recombinant human IgG1	1.0		1.9					10.1016/j.cell.2021.03.036
REGN10933	Casirivimab	RBM Class I	mAb	EUA	Regeneron	VelocImmune mice and SARS-CoV-2 convalescent individuals	recombinant human IgG1	89.0		77.0					10.1101/2021.09.23.21264014
REGN10933	Casirivimab	RBM Class I	mAb	EUA	Regeneron	VelocImmune mice and SARS-CoV-2 convalescent individuals	recombinant human IgG1	7.4		7.4					10.1128/mBio.00696-21
REGN10933	Casirivimab	RBM Class I	mAb	EUA	Regeneron	VelocImmune mice and SARS-CoV-2 convalescent individuals	recombinant human IgG1	3.1		4.1					10.1101/2021.05.14.444076
REGN10933	Casirivimab	RBM Class I	mAb	EUA	Regeneron	VelocImmune mice and SARS-CoV-2 convalescent individuals	recombinant human IgG1	2.1		1.4					10.1101/2021.12.28.474369
REGN10933	Casirivimab	RBM Class I	mAb	EUA	Regeneron	VelocImmune mice and SARS-CoV-2 convalescent individuals	recombinant human IgG1	6.1		9.7					10.1126/science.abn8897
REGN10933	Casirivimab	RBM Class I	mAb	EUA	Regeneron	VelocImmune mice and SARS-CoV-2 convalescent individuals	recombinant human IgG1	2.0		3.0					10.1101/2022.01.12.22269023
REGN10933	Casirivimab	RBM Class I	mAb	EUA	Regeneron	VelocImmune mice and SARS-CoV-2 convalescent individuals	recombinant human IgG1	6.0		5.0					10.1101/2022.03.13.484037
REGN10933	Casirivimab	RBM Class I	mAb	EUA	Regeneron	VelocImmune mice and SARS-CoV-2 convalescent individuals	recombinant human IgG1	3.3		2.1					10.1016/j.immuni.2021.06.003
REGN10933	Casirivimab	RBM Class I	mAb	EUA	Regeneron	VelocImmune mice and SARS-CoV-2 convalescent individuals	recombinant human IgG1	25.0		22.0					10.1126/science.abl6251
REGN10933	Casirivimab	RBM Class I	mAb	EUA	Regeneron	VelocImmune mice and SARS-CoV-2 convalescent individuals	recombinant human IgG1	7.7		6.9					10.1126/science.abh1766
REGN10933	Casirivimab	RBM Class I	mAb	EUA	Regeneron	VelocImmune mice and SARS-CoV-2 convalescent individuals	recombinant human IgG1	48.0		8.0					10.1016/j.celrep.2021.109814
REGN10933	Casirivimab	RBM Class I	mAb	EUA	Regeneron	VelocImmune mice and SARS-CoV-2 convalescent individuals	recombinant human IgG1	1.9		0.6					10.1038/s41591-021-01676-0
REGN10933	Casirivimab	RBM Class I	mAb	EUA	Regeneron	VelocImmune mice and SARS-CoV-2 convalescent individuals	recombinant human IgG1	6.8		5.0					10.1101/2021.01.27.428353
REGN10933	Casirivimab	RBM Class I	mAb	EUA	Regeneron	VelocImmune mice and SARS-CoV-2 convalescent individuals	recombinant human IgG1	8.4		9.2					10.1016/j.cell.2021.06.002
REGN10933	Casirivimab	RBM Class I	mAb	EUA	Regeneron	VelocImmune mice and SARS-CoV-2 convalescent individuals	recombinant human IgG1	3.9		2.4					10.1101/2021.02.03.429164
REGN10987	Imdevimab	RBD Core Cluster I	mAb	EUA	Regeneron	VelocImmune mice and SARS-CoV-2 convalescent individuals	recombinant human IgG1	12.0		7.0					10.1038/s41586-021-03720-y
REGN10987	Imdevimab	RBD Core Cluster I	mAb	EUA	Regeneron	VelocImmune mice and SARS-CoV-2 convalescent individuals	recombinant human IgG1	5.0		3.0					10.1038/s41586-021-04385-3
REGN10987	Imdevimab	RBD Core Cluster I	mAb	EUA	Regeneron	VelocImmune mice and SARS-CoV-2 convalescent individuals	recombinant human IgG1	0.9		0.9					10.1016/j.cell.2021.03.036
REGN10987	Imdevimab	RBD Core Cluster I	mAb	EUA	Regeneron	VelocImmune mice and SARS-CoV-2 convalescent individuals	recombinant human IgG1	65.0		20.0					10.1101/2021.09.23.21264014
REGN10987	Imdevimab	RBD Core Cluster I	mAb	EUA	Regeneron	VelocImmune mice and SARS-CoV-2 convalescent individuals	recombinant human IgG1	19.4		19.4					10.1128/mBio.00696-21
REGN10987	Imdevimab	RBD Core Cluster I	mAb	EUA	Regeneron	VelocImmune mice and SARS-CoV-2 convalescent individuals	recombinant human IgG1	50.3		37.5					10.1101/2021.05.14.444076
REGN10987	Imdevimab	RBD Core Cluster I	mAb	EUA	Regeneron	VelocImmune mice and SARS-CoV-2 convalescent individuals	recombinant human IgG1	2.1		1.6					10.1101/2021.12.28.474369
REGN10987	Imdevimab	RBD Core Cluster I	mAb	EUA	Regeneron	VelocImmune mice and SARS-CoV-2 convalescent individuals	recombinant human IgG1	20.0		13.5					10.1126/science.abn8897
REGN10987	Imdevimab	RBD Core Cluster I	mAb	EUA	Regeneron	VelocImmune mice and SARS-CoV-2 convalescent individuals	recombinant human IgG1	9.0		1.0					10.1101/2022.01.12.22269023
REGN10987	Imdevimab	RBD Core Cluster I	mAb	EUA	Regeneron	VelocImmune mice and SARS-CoV-2 convalescent individuals	recombinant human IgG1	25.0		5.0					10.1101/2022.03.13.484037
REGN10987	Imdevimab	RBD Core Cluster I	mAb	EUA	Regeneron	VelocImmune mice and SARS-CoV-2 convalescent individuals	recombinant human IgG1	4.4		1.8					10.1016/j.immuni.2021.06.003
REGN10987	Imdevimab	RBD Core Cluster I	mAb	EUA	Regeneron	VelocImmune mice and SARS-CoV-2 convalescent individuals	recombinant human IgG1	32.0		28.0					10.1126/science.abl6251
REGN10987	Imdevimab	RBD Core Cluster I	mAb	EUA	Regeneron	VelocImmune mice and SARS-CoV-2 convalescent individuals	recombinant human IgG1	71.0		16.8					10.1126/science.abh1766
REGN10987	Imdevimab	RBD Core Cluster I	mAb	EUA	Regeneron	VelocImmune mice and SARS-CoV-2 convalescent individuals	recombinant human IgG1	28.0		4.0					10.1016/j.celrep.2021.109814
REGN10987	Imdevimab	RBD Core Cluster I	mAb	EUA	Regeneron	VelocImmune mice and SARS-CoV-2 convalescent individuals	recombinant human IgG1	9.4		0.6					10.1038/s41591-021-01676-0
REGN10987	Imdevimab	RBD Core Cluster I	mAb	EUA	Regeneron	VelocImmune mice and SARS-CoV-2 convalescent individuals	recombinant human IgG1	2.3		1.7					10.1101/2022.01.30.478305
REGN10987	Imdevimab	RBD Core Cluster I	mAb	EUA	Regeneron	VelocImmune mice and SARS-CoV-2 convalescent individuals	recombinant human IgG1	6.8		5.0					10.1101/2021.01.27.428353
REGN10987	Imdevimab	RBD Core Cluster I	mAb	EUA	Regeneron	VelocImmune mice and SARS-CoV-2 convalescent individuals	recombinant human IgG1	6.9		2.9					10.1016/j.cell.2021.06.002
REGN10987	Imdevimab	RBD Core Cluster I	mAb	EUA	Regeneron	VelocImmune mice and SARS-CoV-2 convalescent individuals	recombinant human IgG1	6.0		3.5					10.1101/2021.02.03.429164
REGEN-COV	Casirivimab + Imdevimab	RBM Class I + RBD Core Cluster I	mAb cocktail	EUA	Regeneron	VelocImmune mice and SARS-CoV-2 convalescent individuals	recombinant human IgG1	5.0		3.0					10.1038/s41586-021-03720-y
REGEN-COV	Casirivimab + Imdevimab	RBM Class I + RBD Core Cluster I	mAb cocktail	EUA	Regeneron	VelocImmune mice and SARS-CoV-2 convalescent individuals	recombinant human IgG1	1.0		1.0					10.1016/j.cell.2021.03.036
REGEN-COV	Casirivimab + Imdevimab	RBM Class I + RBD Core Cluster I	mAb cocktail	EUA	Regeneron	VelocImmune mice and SARS-CoV-2 convalescent individuals	recombinant human IgG1	1.7		1.7					10.1128/mBio.00696-21
REGEN-COV	Casirivimab + Imdevimab	RBM Class I + RBD Core Cluster I	mAb cocktail	EUA	Regeneron	VelocImmune mice and SARS-CoV-2 convalescent individuals	recombinant human IgG1	6.5		6.8					10.1101/2021.05.14.444076
REGEN-COV	Casirivimab + Imdevimab	RBM Class I + RBD Core Cluster I	mAb cocktail	EUA	Regeneron	VelocImmune mice and SARS-CoV-2 convalescent individuals	recombinant human IgG1	0.8		0.6					10.1101/2021.12.28.474369
REGEN-COV	Casirivimab + Imdevimab	RBM Class I + RBD Core Cluster I	mAb cocktail	EUA	Regeneron	VelocImmune mice and SARS-CoV-2 convalescent individuals	recombinant human IgG1	6.0		2.0					10.1101/2022.03.13.484037
REGEN-COV	Casirivimab + Imdevimab	RBM Class I + RBD Core Cluster I	mAb cocktail	EUA	Regeneron	VelocImmune mice and SARS-CoV-2 convalescent individuals	recombinant human IgG1	5.7		4.4					10.1016/j.cell.2021.06.002
AZD1061/COV2-2130	Cilgavimab	RBM Class II	mAb	EUA	AstraZeneca	SARS-CoV-2 convalescent individuals	recombinant human IgG1	26.0		10.0					10.1038/s41586-021-03720-y
AZD1061/COV2-2130	Cilgavimab	RBM Class II	mAb	EUA	AstraZeneca	SARS-CoV-2 convalescent individuals	recombinant human IgG1	28.0		10.0					10.1038/s41564-021-00972-2
AZD1061/COV2-2130	Cilgavimab	RBM Class II	mAb	EUA	AstraZeneca	SARS-CoV-2 convalescent individuals	recombinant human IgG1	2.0		1.0					10.1038/s41586-021-04385-3
AZD1061/COV2-2130	Cilgavimab	RBM Class II	mAb	EUA	AstraZeneca	SARS-CoV-2 convalescent individuals	recombinant human IgG1	3.7		6.3					10.1126/science.abn8897
AZD1061/COV2-2130	Cilgavimab	RBM Class II	mAb	EUA	AstraZeneca	SARS-CoV-2 convalescent individuals	recombinant human IgG1	5.0		3.0					10.1101/2022.03.13.484037
AZD8895/COV2-2196	Tixagevimab	RBM Class I	mAb	EUA	AstraZeneca	SARS-CoV-2 convalescent individuals	recombinant human IgG1	4.0		5.0					10.1038/s41586-021-03720-y
AZD8895/COV2-2196	Tixagevimab	RBM Class I	mAb	EUA	AstraZeneca	SARS-CoV-2 convalescent individuals	recombinant human IgG1	4.0		6.0					10.1038/s41564-021-00972-2
AZD8895/COV2-2196	Tixagevimab	RBM Class I	mAb	EUA	AstraZeneca	SARS-CoV-2 convalescent individuals	recombinant human IgG1	1.0		2.0					10.1038/s41586-021-04385-3
AZD8895/COV2-2196	Tixagevimab	RBM Class I	mAb	EUA	AstraZeneca	SARS-CoV-2 convalescent individuals	recombinant human IgG1	2.0		2.7					10.1126/science.abn8897
AZD8895/COV2-2196	Tixagevimab	RBM Class I	mAb	EUA	AstraZeneca	SARS-CoV-2 convalescent individuals	recombinant human IgG1	1.0		2.0					10.1101/2022.03.13.484037
AZD7442/Evusheld	Cilgavimab + Tixagevimab	RBM Class II + RBM Class I	mAb cocktail	EUA	AstraZeneca	SARS-CoV-2 convalescent individuals	recombinant human IgG1	4.0		4.0					10.1038/s41586-021-03720-y
AZD7442/Evusheld	Cilgavimab + Tixagevimab	RBM Class II + RBM Class I	mAb cocktail	EUA	AstraZeneca	SARS-CoV-2 convalescent individuals	recombinant human IgG1	4.0		4.0					10.1038/s41564-021-00972-2
AZD7442/Evusheld	Cilgavimab + Tixagevimab	RBM Class II + RBM Class I	mAb cocktail	EUA	AstraZeneca	SARS-CoV-2 convalescent individuals	recombinant human IgG1	5.0		2.0					10.1101/2022.03.13.484037
VIR-7831/GSK4182136/S309	Sotrovimab	RBD Core Cluster I	mAb	EUA	Vir Biotechnol	SARS-CoV-1 convalescent individuals	recombinant human IgG1	156.0		209.0					10.1038/s41586-021-03720-y
VIR-7831/GSK4182136/S309	Sotrovimab	RBD Core Cluster I	mAb	EUA	Vir Biotechnol	SARS-CoV-1 convalescent individuals	recombinant human IgG1	58.0		80.0					10.1038/s41586-021-04385-3
VIR-7831/GSK4182136/S309	Sotrovimab	RBD Core Cluster I	mAb	EUA	Vir Biotechnol	SARS-CoV-1 convalescent individuals	recombinant human IgG1	48.0		9200.0					10.1016/j.chom.2021.03.002
VIR-7831/GSK4182136/S309	Sotrovimab	RBD Core Cluster I	mAb	EUA	Vir Biotechnol	SARS-CoV-1 convalescent individuals	recombinant human IgG1	16.6		21.7					10.1101/2021.12.28.474369
VIR-7831/GSK4182136/S309	Sotrovimab	RBD Core Cluster I	mAb	EUA	Vir Biotechnol	SARS-CoV-1 convalescent individuals	recombinant human IgG1	36.1		30.6					10.1126/science.abn8897
VIR-7831/GSK4182136/S309	Sotrovimab	RBD Core Cluster I	mAb	EUA	Vir Biotechnol	SARS-CoV-1 convalescent individuals	recombinant human IgG1	72.0		76.0					10.1101/2022.03.13.484037
VIR-7831/GSK4182136/S309	Sotrovimab	RBD Core Cluster I	mAb	EUA	Vir Biotechnol	SARS-CoV-1 convalescent individuals	recombinant human IgG1	4.1		2.0					10.1016/j.immuni.2021.06.003
VIR-7831/GSK4182136/S309	Sotrovimab	RBD Core Cluster I	mAb	EUA	Vir Biotechnol	SARS-CoV-1 convalescent individuals	recombinant human IgG1	147.0		299.0					10.1016/j.celrep.2021.109814
VIR-7831/GSK4182136/S309	Sotrovimab	RBD Core Cluster I	mAb	EUA	Vir Biotechnol	SARS-CoV-1 convalescent individuals	recombinant human IgG1	1964.2		115.4					10.1038/s41591-021-01676-0
VIR-7831/GSK4182136/S309	Sotrovimab	RBD Core Cluster I	mAb	EUA	Vir Biotechnol	SARS-CoV-1 convalescent individuals	recombinant human IgG1	30.8		86.6					10.1101/2022.01.30.478305
LY-CoV1404	Bebtelovimab	RBM Class II	mAb	EUA	Eli Lilly	SARS-CoV-2 convalescent individuals	recombinant human IgG1	3.0		30.6					10.1126/science.abn8897
LY-CoV1404	Bebtelovimab	RBM Class II	mAb	EUA	Eli Lilly	SARS-CoV-2 convalescent individuals	recombinant human IgG1	3.0		1.0					10.1101/2021.04.30.442182
LY-CoV1404	Bebtelovimab	RBM Class II	mAb	EUA	Eli Lilly	SARS-CoV-2 convalescent individuals	recombinant human IgG1	5.0		4.0					10.1101/2021.04.30.442182
CT-P59	Regdanvimab	RBM Class I	mAb	KR-Approved	Celltrion	SARS-CoV-2 convalescent individuals	recombinant human IgG1	1.5		5.5					10.1126/science.abn8897
LY-CoV555/LY3819253	Bamlanivimab	RBM Class II	mAb	EUA	Eli Lilly	SARS-CoV-2 convalescent individuals	recombinant human IgG1									0.2		0.2					10.1038/s41586-021-03777-9
LY-CoV555/LY3819253	Bamlanivimab	RBM Class II	mAb	EUA	Eli Lilly	SARS-CoV-2 convalescent individuals	recombinant human IgG1									10.0		10.0					10.1016/j.celrep.2021.109679
LY-CoV555/LY3819253	Bamlanivimab	RBM Class II	mAb	EUA	Eli Lilly	SARS-CoV-2 convalescent individuals	recombinant human IgG1									6.0		9.0					10.1016/j.cell.2021.12.046
LY-CoV555/LY3819253	Bamlanivimab	RBM Class II	mAb	EUA	Eli Lilly	SARS-CoV-2 convalescent individuals	recombinant human IgG1									6.0		9.0					10.1016/j.cell.2021.02.033
LY-CoV555/LY3819253	Bamlanivimab	RBM Class II	mAb	EUA	Eli Lilly	SARS-CoV-2 convalescent individuals	recombinant human IgG1									4.7		2.7					10.1056/NEJMc2119407
LY-CoV555/LY3819253	Bamlanivimab	RBM Class II	mAb	EUA	Eli Lilly	SARS-CoV-2 convalescent individuals	recombinant human IgG1									0.2		5.6					10.1101/2022.01.03.474769
LY-CoV555/LY3819253	Bamlanivimab	RBM Class II	mAb	EUA	Eli Lilly	SARS-CoV-2 convalescent individuals	recombinant human IgG1									106.0		139.0					10.1101/2021.04.02.437747
LY-CoV016/LY3832479/JS016	Etesevimab	RBM Class I	mAb	EUA	Eli Lilly	SARS-CoV-2 convalescent individuals	recombinant human IgG1									1.2		39.3					10.1038/s41586-021-03777-9
LY-CoV016/LY3832479/JS016	Etesevimab	RBM Class I	mAb	EUA	Eli Lilly	SARS-CoV-2 convalescent individuals	recombinant human IgG1									34.0		3225.0					10.1016/j.cell.2021.12.046
LY-CoV016/LY3832479/JS016	Etesevimab	RBM Class I	mAb	EUA	Eli Lilly	SARS-CoV-2 convalescent individuals	recombinant human IgG1									34.0		3225.0					10.1016/j.cell.2021.02.033
LY-CoV016/LY3832479/JS016	Etesevimab	RBM Class I	mAb	EUA	Eli Lilly	SARS-CoV-2 convalescent individuals	recombinant human IgG1									18.2		150.4					10.1056/NEJMc2119407
LY-CoV016/LY3832479/JS016	Etesevimab	RBM Class I	mAb	EUA	Eli Lilly	SARS-CoV-2 convalescent individuals	recombinant human IgG1									6.0		68.1					10.1101/2022.01.03.474769
	Bamlanivimab + Etesevimab	RBM Class II + RBM Class I	mAb cocktail	EUA	Eli Lilly	SARS-CoV-2 convalescent individuals	recombinant human IgG1									12.6		15.3					10.1056/NEJMc2119407
	Bamlanivimab + Etesevimab	RBM Class II + RBM Class I	mAb cocktail	EUA	Eli Lilly	SARS-CoV-2 convalescent individuals	recombinant human IgG1									0.5		2.6					10.1101/2022.01.03.474769
REGN10933	Casirivimab	RBM Class I	mAb	EUA	Regeneron	VelocImmune mice and SARS-CoV-2 convalescent individuals	recombinant human IgG1									0.1		0.1					10.1038/s41586-021-03777-9
REGN10933	Casirivimab	RBM Class I	mAb	EUA	Regeneron	VelocImmune mice and SARS-CoV-2 convalescent individuals	recombinant human IgG1									4.0		14.0					10.1016/j.cell.2021.12.046
REGN10933	Casirivimab	RBM Class I	mAb	EUA	Regeneron	VelocImmune mice and SARS-CoV-2 convalescent individuals	recombinant human IgG1									4.0		14.0					10.1016/j.cell.2021.02.033
REGN10933	Casirivimab	RBM Class I	mAb	EUA	Regeneron	VelocImmune mice and SARS-CoV-2 convalescent individuals	recombinant human IgG1									2.8		2.7					10.1056/NEJMc2119407
REGN10933	Casirivimab	RBM Class I	mAb	EUA	Regeneron	VelocImmune mice and SARS-CoV-2 convalescent individuals	recombinant human IgG1									0.7		1.8					10.1101/2022.01.03.474769
REGN10933	Casirivimab	RBM Class I	mAb	EUA	Regeneron	VelocImmune mice and SARS-CoV-2 convalescent individuals	recombinant human IgG1									941.0		941.0					10.1016/j.immuni.2021.06.015
REGN10987	Imdevimab	RBD Core Cluster I	mAb	EUA	Regeneron	VelocImmune mice and SARS-CoV-2 convalescent individuals	recombinant human IgG1									0.1		0.1					10.1038/s41586-021-03777-9
REGN10987	Imdevimab	RBD Core Cluster I	mAb	EUA	Regeneron	VelocImmune mice and SARS-CoV-2 convalescent individuals	recombinant human IgG1									32.0		28.0					10.1016/j.cell.2021.12.046
REGN10987	Imdevimab	RBD Core Cluster I	mAb	EUA	Regeneron	VelocImmune mice and SARS-CoV-2 convalescent individuals	recombinant human IgG1									32.0		28.0					10.1016/j.cell.2021.02.033
REGN10987	Imdevimab	RBD Core Cluster I	mAb	EUA	Regeneron	VelocImmune mice and SARS-CoV-2 convalescent individuals	recombinant human IgG1									3.0		1.9					10.1056/NEJMc2119407
REGN10987	Imdevimab	RBD Core Cluster I	mAb	EUA	Regeneron	VelocImmune mice and SARS-CoV-2 convalescent individuals	recombinant human IgG1									8.9		19.0					10.1101/2022.01.03.474769
REGN10987	Imdevimab	RBD Core Cluster I	mAb	EUA	Regeneron	VelocImmune mice and SARS-CoV-2 convalescent individuals	recombinant human IgG1									2581.0		590.0					10.1016/j.immuni.2021.06.015
REGEN-COV	Casirivimab + Imdevimab	RBM Class I + RBD Core Cluster I	mAb cocktail	EUA	Regeneron	VelocImmune mice and SARS-CoV-2 convalescent individuals	recombinant human IgG1									3.5		1.6					10.1056/NEJMc2119407
REGEN-COV	Casirivimab + Imdevimab	RBM Class I + RBD Core Cluster I	mAb cocktail	EUA	Regeneron	VelocImmune mice and SARS-CoV-2 convalescent individuals	recombinant human IgG1									0.2		0.2					10.1101/2022.01.03.474769
AZD1061/COV2-2130	Cilgavimab	RBM Class II	mAb	EUA	AstraZeneca	SARS-CoV-2 convalescent individuals	recombinant human IgG1									3.0		9.0					10.1016/j.celrep.2021.109604
AZD1061/COV2-2130	Cilgavimab	RBM Class II	mAb	EUA	AstraZeneca	SARS-CoV-2 convalescent individuals	recombinant human IgG1									13.0		12.0					10.1016/j.cell.2021.12.046
AZD1061/COV2-2130	Cilgavimab	RBM Class II	mAb	EUA	AstraZeneca	SARS-CoV-2 convalescent individuals	recombinant human IgG1									13.0		12.0					10.1016/j.cell.2021.02.033
AZD1061/COV2-2130	Cilgavimab	RBM Class II	mAb	EUA	AstraZeneca	SARS-CoV-2 convalescent individuals	recombinant human IgG1									7.7		3.6					10.1056/NEJMc2119407
AZD8895/COV2-2196	Tixagevimab	RBM Class I	mAb	EUA	AstraZeneca	SARS-CoV-2 convalescent individuals	recombinant human IgG1									5.0		11.0					10.1016/j.cell.2021.12.046
AZD8895/COV2-2196	Tixagevimab	RBM Class I	mAb	EUA	AstraZeneca	SARS-CoV-2 convalescent individuals	recombinant human IgG1									5.0		11.0					10.1016/j.cell.2021.02.033
AZD8895/COV2-2196	Tixagevimab	RBM Class I	mAb	EUA	AstraZeneca	SARS-CoV-2 convalescent individuals	recombinant human IgG1									1.9		1.3					10.1056/NEJMc2119407
AZD7442/Evusheld	Cilgavimab + Tixagevimab	RBM Class II + RBM Class I	mAb cocktail	EUA	AstraZeneca	SARS-CoV-2 convalescent individuals	recombinant human IgG1									9.0		7.0					10.1016/j.cell.2021.12.046
AZD7442/Evusheld	Cilgavimab + Tixagevimab	RBM Class II + RBM Class I	mAb cocktail	EUA	AstraZeneca	SARS-CoV-2 convalescent individuals	recombinant human IgG1									9.0		7.0					10.1016/j.cell.2021.02.033
AZD7442/Evusheld	Cilgavimab + Tixagevimab	RBM Class II + RBM Class I	mAb cocktail	EUA	AstraZeneca	SARS-CoV-2 convalescent individuals	recombinant human IgG1									3.4		1.9					10.1056/NEJMc2119407
VIR-7831/GSK4182136/S309	Sotrovimab	RBD Core Cluster I	mAb	EUA	Vir Biotechnol	SARS-CoV-1 convalescent individuals	recombinant human IgG1									40.0		78.0					10.1016/j.cell.2021.12.046
VIR-7831/GSK4182136/S309	Sotrovimab	RBD Core Cluster I	mAb	EUA	Vir Biotechnol	SARS-CoV-1 convalescent individuals	recombinant human IgG1									40.0		78.0					10.1016/j.cell.2021.02.033
VIR-7831/GSK4182136/S309	Sotrovimab	RBD Core Cluster I	mAb	EUA	Vir Biotechnol	SARS-CoV-1 convalescent individuals	recombinant human IgG1									27.3		44.9					10.1056/NEJMc2119407
LY-CoV1404	Bebtelovimab	RBM Class II	mAb	EUA	Eli Lilly	SARS-CoV-2 convalescent individuals	recombinant human IgG1									11.0		4.0					10.1101/2021.04.30.442182
CT-P59	Regdanvimab	RBM Class I	mAb	KR-Approved	Celltrion	SARS-CoV-2 convalescent individuals	recombinant human IgG1									2.0		2.8					10.1016/j.bbrc.2021.06.016
LY-CoV555/LY3819253	Bamlanivimab	RBM Class II	mAb	EUA	Eli Lilly	SARS-CoV-2 convalescent individuals	recombinant human IgG1	13.0			>10000.0				10.1038/s41586-021-04385-3
LY-CoV555/LY3819253	Bamlanivimab	RBM Class II	mAb	EUA	Eli Lilly	SARS-CoV-2 convalescent individuals	recombinant human IgG1	4.8			>16000.0				10.1016/j.cell.2021.03.036
LY-CoV555/LY3819253	Bamlanivimab	RBM Class II	mAb	EUA	Eli Lilly	SARS-CoV-2 convalescent individuals	recombinant human IgG1	4.5			>10000.0				10.1016/j.celrep.2021.109415
LY-CoV555/LY3819253	Bamlanivimab	RBM Class II	mAb	EUA	Eli Lilly	SARS-CoV-2 convalescent individuals	recombinant human IgG1	0.8			3811.0				10.1101/2021.12.28.474369
LY-CoV555/LY3819253	Bamlanivimab	RBM Class II	mAb	EUA	Eli Lilly	SARS-CoV-2 convalescent individuals	recombinant human IgG1	3.6			>10000.0				10.1126/science.abn8897
LY-CoV555/LY3819253	Bamlanivimab	RBM Class II	mAb	EUA	Eli Lilly	SARS-CoV-2 convalescent individuals	recombinant human IgG1	3.0			>10000.0				10.1101/2022.01.12.22269023
LY-CoV555/LY3819253	Bamlanivimab	RBM Class II	mAb	EUA	Eli Lilly	SARS-CoV-2 convalescent individuals	recombinant human IgG1	7.0			>5000.0				10.1101/2022.03.13.484037
LY-CoV555/LY3819253	Bamlanivimab	RBM Class II	mAb	EUA	Eli Lilly	SARS-CoV-2 convalescent individuals	recombinant human IgG1	7.1			>10000.0				10.1126/science.abh1766
LY-CoV555/LY3819253	Bamlanivimab	RBM Class II	mAb	EUA	Eli Lilly	SARS-CoV-2 convalescent individuals	recombinant human IgG1	6.8			>4000.0				10.1101/2021.01.27.428353
LY-CoV555/LY3819253	Bamlanivimab	RBM Class II	mAb	EUA	Eli Lilly	SARS-CoV-2 convalescent individuals	recombinant human IgG1	5.0			>10000.0				10.1038/s41586-021-03720-y
LY-CoV555/LY3819253	Bamlanivimab	RBM Class II	mAb	EUA	Eli Lilly	SARS-CoV-2 convalescent individuals	recombinant human IgG1	22.0			>100000.0				10.1126/science.abl6251
LY-CoV555/LY3819253	Bamlanivimab	RBM Class II	mAb	EUA	Eli Lilly	SARS-CoV-2 convalescent individuals	recombinant human IgG1	3.1			>10000.0				10.1038/s41591-021-01676-0
LY-CoV016/LY3832479/JS016	Etesevimab	RBM Class I	mAb	EUA	Eli Lilly	SARS-CoV-2 convalescent individuals	recombinant human IgG1	32.0			>10000.0				10.1038/s41586-021-04385-3
LY-CoV016/LY3832479/JS016	Etesevimab	RBM Class I	mAb	EUA	Eli Lilly	SARS-CoV-2 convalescent individuals	recombinant human IgG1	14.3			>10000.0				10.1016/j.celrep.2021.109415
LY-CoV016/LY3832479/JS016	Etesevimab	RBM Class I	mAb	EUA	Eli Lilly	SARS-CoV-2 convalescent individuals	recombinant human IgG1	5.5			>5000.0				10.1101/2021.12.28.474369
LY-CoV016/LY3832479/JS016	Etesevimab	RBM Class I	mAb	EUA	Eli Lilly	SARS-CoV-2 convalescent individuals	recombinant human IgG1	50.5			>10000.0				10.1126/science.abn8897
LY-CoV016/LY3832479/JS016	Etesevimab	RBM Class I	mAb	EUA	Eli Lilly	SARS-CoV-2 convalescent individuals	recombinant human IgG1	9.0			>5000.0				10.1101/2022.03.13.484037
LY-CoV016/LY3832479/JS016	Etesevimab	RBM Class I	mAb	EUA	Eli Lilly	SARS-CoV-2 convalescent individuals	recombinant human IgG1	26.2			>10000.0				10.1126/science.abh1766
LY-CoV016/LY3832479/JS016	Etesevimab	RBM Class I	mAb	EUA	Eli Lilly	SARS-CoV-2 convalescent individuals	recombinant human IgG1	80.5			>4000.0				10.1101/2021.01.27.428353
LY-CoV016/LY3832479/JS016	Etesevimab	RBM Class I	mAb	EUA	Eli Lilly	SARS-CoV-2 convalescent individuals	recombinant human IgG1	20.4			>1000.0				10.1016/j.immuni.2021.06.003
LY-CoV016/LY3832479/JS016	Etesevimab	RBM Class I	mAb	EUA	Eli Lilly	SARS-CoV-2 convalescent individuals	recombinant human IgG1	52.0			>10000.0				10.1038/s41586-021-03720-y
LY-CoV016/LY3832479/JS016	Etesevimab	RBM Class I	mAb	EUA	Eli Lilly	SARS-CoV-2 convalescent individuals	recombinant human IgG1	27.0			>100000.0				10.1126/science.abl6251
LY-CoV016/LY3832479/JS016	Etesevimab	RBM Class I	mAb	EUA	Eli Lilly	SARS-CoV-2 convalescent individuals	recombinant human IgG1	19.4			>10000.0				10.1038/s41591-021-01676-0
LY-CoV016/LY3832479/JS016	Etesevimab	RBM Class I	mAb	EUA	Eli Lilly	SARS-CoV-2 convalescent individuals	recombinant human IgG1	12.0			>50000.0				10.1101/2022.01.19.476892
	Bamlanivimab + Etesevimab	RBM Class II + RBM Class I	mAb cocktail	EUA	Eli Lilly	SARS-CoV-2 convalescent individuals	recombinant human IgG1	6.4			>10000.0				10.1016/j.celrep.2021.109415
	Bamlanivimab + Etesevimab	RBM Class II + RBM Class I	mAb cocktail	EUA	Eli Lilly	SARS-CoV-2 convalescent individuals	recombinant human IgG1	2.2			39.4				10.1101/2021.12.28.474369
	Bamlanivimab + Etesevimab	RBM Class II + RBM Class I	mAb cocktail	EUA	Eli Lilly	SARS-CoV-2 convalescent individuals	recombinant human IgG1	9.0			>5000.0				10.1101/2022.03.13.484037
	Bamlanivimab + Etesevimab	RBM Class II + RBM Class I	mAb cocktail	EUA	Eli Lilly	SARS-CoV-2 convalescent individuals	recombinant human IgG1	9.0			>10000.0				10.1038/s41586-021-03720-y
REGN10933	Casirivimab	RBM Class I	mAb	EUA	Regeneron	VelocImmune mice and SARS-CoV-2 convalescent individuals	recombinant human IgG1	5.0			98.0				10.1038/s41586-021-04385-3
REGN10933	Casirivimab	RBM Class I	mAb	EUA	Regeneron	VelocImmune mice and SARS-CoV-2 convalescent individuals	recombinant human IgG1	1.0			>45.7				10.1016/j.cell.2021.03.036
REGN10933	Casirivimab	RBM Class I	mAb	EUA	Regeneron	VelocImmune mice and SARS-CoV-2 convalescent individuals	recombinant human IgG1	2.9			11.9				10.1016/j.celrep.2021.109415
REGN10933	Casirivimab	RBM Class I	mAb	EUA	Regeneron	VelocImmune mice and SARS-CoV-2 convalescent individuals	recombinant human IgG1	89.0			1096.0				10.1101/2021.09.23.21264014
REGN10933	Casirivimab	RBM Class I	mAb	EUA	Regeneron	VelocImmune mice and SARS-CoV-2 convalescent individuals	recombinant human IgG1	7.4			567.6				10.1128/mBio.00696-21
REGN10933	Casirivimab	RBM Class I	mAb	EUA	Regeneron	VelocImmune mice and SARS-CoV-2 convalescent individuals	recombinant human IgG1	3.1			50.7				10.1101/2021.05.14.444076
REGN10933	Casirivimab	RBM Class I	mAb	EUA	Regeneron	VelocImmune mice and SARS-CoV-2 convalescent individuals	recombinant human IgG1	3.3			420.4				10.1101/2021.07.02.450959
REGN10933	Casirivimab	RBM Class I	mAb	EUA	Regeneron	VelocImmune mice and SARS-CoV-2 convalescent individuals	recombinant human IgG1	3.3			420.4				10.1101/2021.07.19.452771
REGN10933	Casirivimab	RBM Class I	mAb	EUA	Regeneron	VelocImmune mice and SARS-CoV-2 convalescent individuals	recombinant human IgG1	2.1			78.8				10.1101/2021.12.28.474369
REGN10933	Casirivimab	RBM Class I	mAb	EUA	Regeneron	VelocImmune mice and SARS-CoV-2 convalescent individuals	recombinant human IgG1	6.1			>10000.0				10.1126/science.abn8897
REGN10933	Casirivimab	RBM Class I	mAb	EUA	Regeneron	VelocImmune mice and SARS-CoV-2 convalescent individuals	recombinant human IgG1	2.0			>10000.0				10.1101/2022.01.12.22269023
REGN10933	Casirivimab	RBM Class I	mAb	EUA	Regeneron	VelocImmune mice and SARS-CoV-2 convalescent individuals	recombinant human IgG1	6.0			295.0				10.1101/2022.03.13.484037
REGN10933	Casirivimab	RBM Class I	mAb	EUA	Regeneron	VelocImmune mice and SARS-CoV-2 convalescent individuals	recombinant human IgG1	7.7			>10000.0				10.1126/science.abh1766
REGN10933	Casirivimab	RBM Class I	mAb	EUA	Regeneron	VelocImmune mice and SARS-CoV-2 convalescent individuals	recombinant human IgG1	48.0			3354.0				10.1016/j.celrep.2021.109814
REGN10933	Casirivimab	RBM Class I	mAb	EUA	Regeneron	VelocImmune mice and SARS-CoV-2 convalescent individuals	recombinant human IgG1	3.9			15.4				10.1101/2021.02.03.429164
REGN10933	Casirivimab	RBM Class I	mAb	EUA	Regeneron	VelocImmune mice and SARS-CoV-2 convalescent individuals	recombinant human IgG1	6.8			2142.8				10.1101/2021.01.27.428353
REGN10933	Casirivimab	RBM Class I	mAb	EUA	Regeneron	VelocImmune mice and SARS-CoV-2 convalescent individuals	recombinant human IgG1	3.3			43.5				10.1016/j.immuni.2021.06.003
REGN10933	Casirivimab	RBM Class I	mAb	EUA	Regeneron	VelocImmune mice and SARS-CoV-2 convalescent individuals	recombinant human IgG1	7.0			9462.0				10.1038/s41586-021-03720-y
REGN10933	Casirivimab	RBM Class I	mAb	EUA	Regeneron	VelocImmune mice and SARS-CoV-2 convalescent individuals	recombinant human IgG1	25.0			883.0				10.1126/science.abl6251
REGN10933	Casirivimab	RBM Class I	mAb	EUA	Regeneron	VelocImmune mice and SARS-CoV-2 convalescent individuals	recombinant human IgG1	1.9			1830.3				10.1038/s41591-021-01676-0
REGN10933	Casirivimab	RBM Class I	mAb	EUA	Regeneron	VelocImmune mice and SARS-CoV-2 convalescent individuals	recombinant human IgG1	2.0			1492.0				10.1101/2022.01.19.476892
REGN10933	Casirivimab	RBM Class I	mAb	EUA	Regeneron	VelocImmune mice and SARS-CoV-2 convalescent individuals	recombinant human IgG1	8.4			493.9				10.1016/j.cell.2021.06.002
REGN10987	Imdevimab	RBD Core Cluster I	mAb	EUA	Regeneron	VelocImmune mice and SARS-CoV-2 convalescent individuals	recombinant human IgG1	5.0			2.0				10.1038/s41586-021-04385-3
REGN10987	Imdevimab	RBD Core Cluster I	mAb	EUA	Regeneron	VelocImmune mice and SARS-CoV-2 convalescent individuals	recombinant human IgG1	0.9			0.9				10.1016/j.cell.2021.03.036
REGN10987	Imdevimab	RBD Core Cluster I	mAb	EUA	Regeneron	VelocImmune mice and SARS-CoV-2 convalescent individuals	recombinant human IgG1	0.9			0.9				10.1016/j.celrep.2021.109415
REGN10987	Imdevimab	RBD Core Cluster I	mAb	EUA	Regeneron	VelocImmune mice and SARS-CoV-2 convalescent individuals	recombinant human IgG1	65.0			56.0				10.1101/2021.09.23.21264014
REGN10987	Imdevimab	RBD Core Cluster I	mAb	EUA	Regeneron	VelocImmune mice and SARS-CoV-2 convalescent individuals	recombinant human IgG1	19.4			43.7				10.1128/mBio.00696-21
REGN10987	Imdevimab	RBD Core Cluster I	mAb	EUA	Regeneron	VelocImmune mice and SARS-CoV-2 convalescent individuals	recombinant human IgG1	50.3			73.3				10.1101/2021.05.14.444076
REGN10987	Imdevimab	RBD Core Cluster I	mAb	EUA	Regeneron	VelocImmune mice and SARS-CoV-2 convalescent individuals	recombinant human IgG1	9.3			16.4				10.1101/2021.07.02.450959
REGN10987	Imdevimab	RBD Core Cluster I	mAb	EUA	Regeneron	VelocImmune mice and SARS-CoV-2 convalescent individuals	recombinant human IgG1	9.3			16.4				10.1101/2021.07.19.452771
REGN10987	Imdevimab	RBD Core Cluster I	mAb	EUA	Regeneron	VelocImmune mice and SARS-CoV-2 convalescent individuals	recombinant human IgG1	2.1			3.5				10.1101/2021.12.28.474369
REGN10987	Imdevimab	RBD Core Cluster I	mAb	EUA	Regeneron	VelocImmune mice and SARS-CoV-2 convalescent individuals	recombinant human IgG1	20.0			24.4				10.1126/science.abn8897
REGN10987	Imdevimab	RBD Core Cluster I	mAb	EUA	Regeneron	VelocImmune mice and SARS-CoV-2 convalescent individuals	recombinant human IgG1	9.0			2.0				10.1101/2022.01.12.22269023
REGN10987	Imdevimab	RBD Core Cluster I	mAb	EUA	Regeneron	VelocImmune mice and SARS-CoV-2 convalescent individuals	recombinant human IgG1	25.0			13.0				10.1101/2022.03.13.484037
REGN10987	Imdevimab	RBD Core Cluster I	mAb	EUA	Regeneron	VelocImmune mice and SARS-CoV-2 convalescent individuals	recombinant human IgG1	71.0			18.7				10.1126/science.abh1766
REGN10987	Imdevimab	RBD Core Cluster I	mAb	EUA	Regeneron	VelocImmune mice and SARS-CoV-2 convalescent individuals	recombinant human IgG1	28.0			12.0				10.1016/j.celrep.2021.109814
REGN10987	Imdevimab	RBD Core Cluster I	mAb	EUA	Regeneron	VelocImmune mice and SARS-CoV-2 convalescent individuals	recombinant human IgG1	6.0			1.3				10.1101/2021.02.03.429164
REGN10987	Imdevimab	RBD Core Cluster I	mAb	EUA	Regeneron	VelocImmune mice and SARS-CoV-2 convalescent individuals	recombinant human IgG1	6.8			5.0				10.1101/2021.01.27.428353
REGN10987	Imdevimab	RBD Core Cluster I	mAb	EUA	Regeneron	VelocImmune mice and SARS-CoV-2 convalescent individuals	recombinant human IgG1	4.4			2.2				10.1016/j.immuni.2021.06.003
REGN10987	Imdevimab	RBD Core Cluster I	mAb	EUA	Regeneron	VelocImmune mice and SARS-CoV-2 convalescent individuals	recombinant human IgG1	12.0			4.0				10.1038/s41586-021-03720-y
REGN10987	Imdevimab	RBD Core Cluster I	mAb	EUA	Regeneron	VelocImmune mice and SARS-CoV-2 convalescent individuals	recombinant human IgG1	32.0			50.0				10.1126/science.abl6251
REGN10987	Imdevimab	RBD Core Cluster I	mAb	EUA	Regeneron	VelocImmune mice and SARS-CoV-2 convalescent individuals	recombinant human IgG1	2.3			5.7				10.1101/2022.01.30.478305
REGN10987	Imdevimab	RBD Core Cluster I	mAb	EUA	Regeneron	VelocImmune mice and SARS-CoV-2 convalescent individuals	recombinant human IgG1	9.4			1.1				10.1038/s41591-021-01676-0
REGN10987	Imdevimab	RBD Core Cluster I	mAb	EUA	Regeneron	VelocImmune mice and SARS-CoV-2 convalescent individuals	recombinant human IgG1	2.0			2.0				10.1101/2022.01.19.476892
REGN10987	Imdevimab	RBD Core Cluster I	mAb	EUA	Regeneron	VelocImmune mice and SARS-CoV-2 convalescent individuals	recombinant human IgG1	6.9			1.2				10.1016/j.cell.2021.06.002
REGEN-COV	Casirivimab + Imdevimab	RBM Class I + RBD Core Cluster I	mAb cocktail	EUA	Regeneron	VelocImmune mice and SARS-CoV-2 convalescent individuals	recombinant human IgG1	1.0			1.0				10.1016/j.cell.2021.03.036
REGEN-COV	Casirivimab + Imdevimab	RBM Class I + RBD Core Cluster I	mAb cocktail	EUA	Regeneron	VelocImmune mice and SARS-CoV-2 convalescent individuals	recombinant human IgG1	2.2			2.2				10.1016/j.celrep.2021.109415
REGEN-COV	Casirivimab + Imdevimab	RBM Class I + RBD Core Cluster I	mAb cocktail	EUA	Regeneron	VelocImmune mice and SARS-CoV-2 convalescent individuals	recombinant human IgG1	1.7			15.5				10.1128/mBio.00696-21
REGEN-COV	Casirivimab + Imdevimab	RBM Class I + RBD Core Cluster I	mAb cocktail	EUA	Regeneron	VelocImmune mice and SARS-CoV-2 convalescent individuals	recombinant human IgG1	6.5			16.8				10.1101/2021.05.14.444076
REGEN-COV	Casirivimab + Imdevimab	RBM Class I + RBD Core Cluster I	mAb cocktail	EUA	Regeneron	VelocImmune mice and SARS-CoV-2 convalescent individuals	recombinant human IgG1	4.4			33.1				10.1101/2021.07.02.450959
REGEN-COV	Casirivimab + Imdevimab	RBM Class I + RBD Core Cluster I	mAb cocktail	EUA	Regeneron	VelocImmune mice and SARS-CoV-2 convalescent individuals	recombinant human IgG1	4.4			33.1				10.1101/2021.07.19.452771
REGEN-COV	Casirivimab + Imdevimab	RBM Class I + RBD Core Cluster I	mAb cocktail	EUA	Regeneron	VelocImmune mice and SARS-CoV-2 convalescent individuals	recombinant human IgG1	0.8			1.1				10.1101/2021.12.28.474369
REGEN-COV	Casirivimab + Imdevimab	RBM Class I + RBD Core Cluster I	mAb cocktail	EUA	Regeneron	VelocImmune mice and SARS-CoV-2 convalescent individuals	recombinant human IgG1	6.0			20.0				10.1101/2022.03.13.484037
REGEN-COV	Casirivimab + Imdevimab	RBM Class I + RBD Core Cluster I	mAb cocktail	EUA	Regeneron	VelocImmune mice and SARS-CoV-2 convalescent individuals	recombinant human IgG1	5.0			8.0				10.1038/s41586-021-03720-y
REGEN-COV	Casirivimab + Imdevimab	RBM Class I + RBD Core Cluster I	mAb cocktail	EUA	Regeneron	VelocImmune mice and SARS-CoV-2 convalescent individuals	recombinant human IgG1	5.7			4.1				10.1016/j.cell.2021.06.002
AZD1061/COV2-2130	Cilgavimab	RBM Class II	mAb	EUA	AstraZeneca	SARS-CoV-2 convalescent individuals	recombinant human IgG1	2.0			3.0				10.1038/s41586-021-04385-3
AZD1061/COV2-2130	Cilgavimab	RBM Class II	mAb	EUA	AstraZeneca	SARS-CoV-2 convalescent individuals	recombinant human IgG1	3.7			5.4				10.1126/science.abn8897
AZD1061/COV2-2130	Cilgavimab	RBM Class II	mAb	EUA	AstraZeneca	SARS-CoV-2 convalescent individuals	recombinant human IgG1	5.0			6.0				10.1101/2022.03.13.484037
AZD1061/COV2-2130	Cilgavimab	RBM Class II	mAb	EUA	AstraZeneca	SARS-CoV-2 convalescent individuals	recombinant human IgG1	28.0			22.0				10.1038/s41564-021-00972-2
AZD1061/COV2-2130	Cilgavimab	RBM Class II	mAb	EUA	AstraZeneca	SARS-CoV-2 convalescent individuals	recombinant human IgG1	26.0			19.0				10.1038/s41586-021-03720-y
AZD8895/COV2-2196	Tixagevimab	RBM Class I	mAb	EUA	AstraZeneca	SARS-CoV-2 convalescent individuals	recombinant human IgG1	1.0			14.0				10.1038/s41586-021-04385-3
AZD8895/COV2-2196	Tixagevimab	RBM Class I	mAb	EUA	AstraZeneca	SARS-CoV-2 convalescent individuals	recombinant human IgG1	2.0			3.5				10.1126/science.abn8897
AZD8895/COV2-2196	Tixagevimab	RBM Class I	mAb	EUA	AstraZeneca	SARS-CoV-2 convalescent individuals	recombinant human IgG1	1.0			4.0				10.1101/2022.03.13.484037
AZD8895/COV2-2196	Tixagevimab	RBM Class I	mAb	EUA	AstraZeneca	SARS-CoV-2 convalescent individuals	recombinant human IgG1	4.0			25.0				10.1038/s41564-021-00972-2
AZD8895/COV2-2196	Tixagevimab	RBM Class I	mAb	EUA	AstraZeneca	SARS-CoV-2 convalescent individuals	recombinant human IgG1	4.0			23.0				10.1038/s41586-021-03720-y
AZD7442/Evusheld	Cilgavimab + Tixagevimab	RBM Class II + RBM Class I	mAb cocktail	EUA	AstraZeneca	SARS-CoV-2 convalescent individuals	recombinant human IgG1	5.0			7.0				10.1101/2022.03.13.484037
AZD7442/Evusheld	Cilgavimab + Tixagevimab	RBM Class II + RBM Class I	mAb cocktail	EUA	AstraZeneca	SARS-CoV-2 convalescent individuals	recombinant human IgG1	4.0			15.0				10.1038/s41564-021-00972-2
AZD7442/Evusheld	Cilgavimab + Tixagevimab	RBM Class II + RBM Class I	mAb cocktail	EUA	AstraZeneca	SARS-CoV-2 convalescent individuals	recombinant human IgG1	4.0			11.0				10.1038/s41586-021-03720-y
VIR-7831/GSK4182136/S309	Sotrovimab	RBD Core Cluster I	mAb	EUA	Vir Biotechnol	SARS-CoV-1 convalescent individuals	recombinant human IgG1	58.0			50.0				10.1038/s41586-021-04385-3
VIR-7831/GSK4182136/S309	Sotrovimab	RBD Core Cluster I	mAb	EUA	Vir Biotechnol	SARS-CoV-1 convalescent individuals	recombinant human IgG1	16.6			134.3				10.1101/2021.12.28.474369
VIR-7831/GSK4182136/S309	Sotrovimab	RBD Core Cluster I	mAb	EUA	Vir Biotechnol	SARS-CoV-1 convalescent individuals	recombinant human IgG1	36.1			27.7				10.1126/science.abn8897
VIR-7831/GSK4182136/S309	Sotrovimab	RBD Core Cluster I	mAb	EUA	Vir Biotechnol	SARS-CoV-1 convalescent individuals	recombinant human IgG1	72.0			233.0				10.1101/2022.03.13.484037
VIR-7831/GSK4182136/S309	Sotrovimab	RBD Core Cluster I	mAb	EUA	Vir Biotechnol	SARS-CoV-1 convalescent individuals	recombinant human IgG1	147.0			365.0				10.1016/j.celrep.2021.109814
VIR-7831/GSK4182136/S309	Sotrovimab	RBD Core Cluster I	mAb	EUA	Vir Biotechnol	SARS-CoV-1 convalescent individuals	recombinant human IgG1	4.1			2.0				10.1016/j.immuni.2021.06.003
VIR-7831/GSK4182136/S309	Sotrovimab	RBD Core Cluster I	mAb	EUA	Vir Biotechnol	SARS-CoV-1 convalescent individuals	recombinant human IgG1	156.0			98.0				10.1038/s41586-021-03720-y
VIR-7831/GSK4182136/S309	Sotrovimab	RBD Core Cluster I	mAb	EUA	Vir Biotechnol	SARS-CoV-1 convalescent individuals	recombinant human IgG1	30.8			41.1				10.1101/2022.01.30.478305
VIR-7831/GSK4182136/S309	Sotrovimab	RBD Core Cluster I	mAb	EUA	Vir Biotechnol	SARS-CoV-1 convalescent individuals	recombinant human IgG1	1964.2			33.5				10.1038/s41591-021-01676-0
VIR-7831/GSK4182136/S309	Sotrovimab	RBD Core Cluster I	mAb	EUA	Vir Biotechnol	SARS-CoV-1 convalescent individuals	recombinant human IgG1	93.0			42.0				10.1101/2022.01.19.476892
LY-CoV1404	Bebtelovimab	RBM Class II	mAb	EUA	Eli Lilly	SARS-CoV-2 convalescent individuals	recombinant human IgG1	3.0			4.1				10.1126/science.abn8897
LY-CoV1404	Bebtelovimab	RBM Class II	mAb	EUA	Eli Lilly	SARS-CoV-2 convalescent individuals	recombinant human IgG1	3.0			2.0				10.1101/2021.04.30.442182
LY-CoV1404	Bebtelovimab	RBM Class II	mAb	EUA	Eli Lilly	SARS-CoV-2 convalescent individuals	recombinant human IgG1	5.0			3.0				10.1101/2021.04.30.442182
CT-P59	Regdanvimab	RBM Class I	mAb	KR-Approved	Celltrion	SARS-CoV-2 convalescent individuals	recombinant human IgG1	10.0			330.0				10.1016/j.bbrc.2021.06.016
CT-P59	Regdanvimab	RBM Class I	mAb	KR-Approved	Celltrion	SARS-CoV-2 convalescent individuals	recombinant human IgG1	1.5			65.8				10.1126/science.abn8897
LY-CoV555/LY3819253	Bamlanivimab	RBM Class II	mAb	EUA	Eli Lilly	SARS-CoV-2 convalescent individuals	recombinant human IgG1									0.2			>3593.9				10.1101/2022.01.03.474769
LY-CoV555/LY3819253	Bamlanivimab	RBM Class II	mAb	EUA	Eli Lilly	SARS-CoV-2 convalescent individuals	recombinant human IgG1									4.7			9554.9				10.1056/NEJMc2119407
LY-CoV555/LY3819253	Bamlanivimab	RBM Class II	mAb	EUA	Eli Lilly	SARS-CoV-2 convalescent individuals	recombinant human IgG1									89.0			>10000.0				10.1101/2022.01.12.22269023
LY-CoV555/LY3819253	Bamlanivimab	RBM Class II	mAb	EUA	Eli Lilly	SARS-CoV-2 convalescent individuals	recombinant human IgG1									0.2			>10000.0				10.1038/s41586-021-03777-9
LY-CoV555/LY3819253	Bamlanivimab	RBM Class II	mAb	EUA	Eli Lilly	SARS-CoV-2 convalescent individuals	recombinant human IgG1									10.0			>100000.0				10.1016/j.celrep.2021.109679
LY-CoV555/LY3819253	Bamlanivimab	RBM Class II	mAb	EUA	Eli Lilly	SARS-CoV-2 convalescent individuals	recombinant human IgG1									6.0			>10000.0				10.1016/j.cell.2021.12.046
LY-CoV555/LY3819253	Bamlanivimab	RBM Class II	mAb	EUA	Eli Lilly	SARS-CoV-2 convalescent individuals	recombinant human IgG1									6.0			>10000.0				10.1016/j.cell.2021.02.037
LY-CoV555/LY3819253	Bamlanivimab	RBM Class II	mAb	EUA	Eli Lilly	SARS-CoV-2 convalescent individuals	recombinant human IgG1									106.0			>50000.0				10.1101/2021.04.02.437747
LY-CoV016/LY3832479/JS016	Etesevimab	RBM Class I	mAb	EUA	Eli Lilly	SARS-CoV-2 convalescent individuals	recombinant human IgG1									6.0			>3593.9				10.1101/2022.01.03.474769
LY-CoV016/LY3832479/JS016	Etesevimab	RBM Class I	mAb	EUA	Eli Lilly	SARS-CoV-2 convalescent individuals	recombinant human IgG1									18.2			>50000.0				10.1056/NEJMc2119407
LY-CoV016/LY3832479/JS016	Etesevimab	RBM Class I	mAb	EUA	Eli Lilly	SARS-CoV-2 convalescent individuals	recombinant human IgG1									1.2			>10000.0				10.1038/s41586-021-03777-9
LY-CoV016/LY3832479/JS016	Etesevimab	RBM Class I	mAb	EUA	Eli Lilly	SARS-CoV-2 convalescent individuals	recombinant human IgG1									34.0			>10000.0				10.1016/j.cell.2021.12.046
LY-CoV016/LY3832479/JS016	Etesevimab	RBM Class I	mAb	EUA	Eli Lilly	SARS-CoV-2 convalescent individuals	recombinant human IgG1									34.0			>10000.0				10.1016/j.cell.2021.02.037
	Bamlanivimab + Etesevimab	RBM Class II + RBM Class I	mAb cocktail	EUA	Eli Lilly	SARS-CoV-2 convalescent individuals	recombinant human IgG1									0.5			>3593.9				10.1101/2022.01.03.474769
	Bamlanivimab + Etesevimab	RBM Class II + RBM Class I	mAb cocktail	EUA	Eli Lilly	SARS-CoV-2 convalescent individuals	recombinant human IgG1									12.6			>10000.0				10.1056/NEJMc2119407
REGN10933	Casirivimab	RBM Class I	mAb	EUA	Regeneron	VelocImmune mice and SARS-CoV-2 convalescent individuals	recombinant human IgG1									0.7			>12541.8				10.1101/2022.01.03.474769
REGN10933	Casirivimab	RBM Class I	mAb	EUA	Regeneron	VelocImmune mice and SARS-CoV-2 convalescent individuals	recombinant human IgG1									2.8			757.1				10.1056/NEJMc2119407
REGN10933	Casirivimab	RBM Class I	mAb	EUA	Regeneron	VelocImmune mice and SARS-CoV-2 convalescent individuals	recombinant human IgG1									0.1			398.3				10.1038/s41586-021-03777-9
REGN10933	Casirivimab	RBM Class I	mAb	EUA	Regeneron	VelocImmune mice and SARS-CoV-2 convalescent individuals	recombinant human IgG1									4.0			3284.0				10.1016/j.cell.2021.12.046
REGN10933	Casirivimab	RBM Class I	mAb	EUA	Regeneron	VelocImmune mice and SARS-CoV-2 convalescent individuals	recombinant human IgG1									4.0			3284.0				10.1016/j.cell.2021.02.037
REGN10933	Casirivimab	RBM Class I	mAb	EUA	Regeneron	VelocImmune mice and SARS-CoV-2 convalescent individuals	recombinant human IgG1									941.0			>100000.0				10.1016/j.immuni.2021.06.015
REGN10987	Imdevimab	RBD Core Cluster I	mAb	EUA	Regeneron	VelocImmune mice and SARS-CoV-2 convalescent individuals	recombinant human IgG1									8.9			3.7				10.1101/2022.01.03.474769
REGN10987	Imdevimab	RBD Core Cluster I	mAb	EUA	Regeneron	VelocImmune mice and SARS-CoV-2 convalescent individuals	recombinant human IgG1									3.0			2.2				10.1056/NEJMc2119407
REGN10987	Imdevimab	RBD Core Cluster I	mAb	EUA	Regeneron	VelocImmune mice and SARS-CoV-2 convalescent individuals	recombinant human IgG1									0.1			0.1				10.1038/s41586-021-03777-9
REGN10987	Imdevimab	RBD Core Cluster I	mAb	EUA	Regeneron	VelocImmune mice and SARS-CoV-2 convalescent individuals	recombinant human IgG1									32.0			7.0				10.1016/j.cell.2021.12.046
REGN10987	Imdevimab	RBD Core Cluster I	mAb	EUA	Regeneron	VelocImmune mice and SARS-CoV-2 convalescent individuals	recombinant human IgG1									32.0			7.0				10.1016/j.cell.2021.02.037
REGN10987	Imdevimab	RBD Core Cluster I	mAb	EUA	Regeneron	VelocImmune mice and SARS-CoV-2 convalescent individuals	recombinant human IgG1									2581.0			352.0				10.1016/j.immuni.2021.06.015
REGEN-COV	Casirivimab + Imdevimab	RBM Class I + RBD Core Cluster I	mAb cocktail	EUA	Regeneron	VelocImmune mice and SARS-CoV-2 convalescent individuals	recombinant human IgG1									0.2			0.8				10.1101/2022.01.03.474769
REGEN-COV	Casirivimab + Imdevimab	RBM Class I + RBD Core Cluster I	mAb cocktail	EUA	Regeneron	VelocImmune mice and SARS-CoV-2 convalescent individuals	recombinant human IgG1									3.5			5.2				10.1056/NEJMc2119407
AZD1061/COV2-2130	Cilgavimab	RBM Class II	mAb	EUA	AstraZeneca	SARS-CoV-2 convalescent individuals	recombinant human IgG1									7.7			10.0				10.1056/NEJMc2119407
AZD1061/COV2-2130	Cilgavimab	RBM Class II	mAb	EUA	AstraZeneca	SARS-CoV-2 convalescent individuals	recombinant human IgG1									13.0			14.0				10.1016/j.cell.2021.12.046
AZD1061/COV2-2130	Cilgavimab	RBM Class II	mAb	EUA	AstraZeneca	SARS-CoV-2 convalescent individuals	recombinant human IgG1									13.0			14.0				10.1016/j.cell.2021.02.037
AZD8895/COV2-2196	Tixagevimab	RBM Class I	mAb	EUA	AstraZeneca	SARS-CoV-2 convalescent individuals	recombinant human IgG1									1.9			19.0				10.1056/NEJMc2119407
AZD8895/COV2-2196	Tixagevimab	RBM Class I	mAb	EUA	AstraZeneca	SARS-CoV-2 convalescent individuals	recombinant human IgG1									5.0			46.0				10.1016/j.cell.2021.12.046
AZD8895/COV2-2196	Tixagevimab	RBM Class I	mAb	EUA	AstraZeneca	SARS-CoV-2 convalescent individuals	recombinant human IgG1									5.0			46.0				10.1016/j.cell.2021.02.037
AZD7442/Evusheld	Cilgavimab + Tixagevimab	RBM Class II + RBM Class I	mAb cocktail	EUA	AstraZeneca	SARS-CoV-2 convalescent individuals	recombinant human IgG1									3.4			10.3				10.1056/NEJMc2119407
AZD7442/Evusheld	Cilgavimab + Tixagevimab	RBM Class II + RBM Class I	mAb cocktail	EUA	AstraZeneca	SARS-CoV-2 convalescent individuals	recombinant human IgG1									9.0			12.0				10.1016/j.cell.2021.12.046
AZD7442/Evusheld	Cilgavimab + Tixagevimab	RBM Class II + RBM Class I	mAb cocktail	EUA	AstraZeneca	SARS-CoV-2 convalescent individuals	recombinant human IgG1									9.0			12.0				10.1016/j.cell.2021.02.037
VIR-7831/GSK4182136/S309	Sotrovimab	RBD Core Cluster I	mAb	EUA	Vir Biotechnol	SARS-CoV-1 convalescent individuals	recombinant human IgG1									27.3			101.0				10.1056/NEJMc2119407
VIR-7831/GSK4182136/S309	Sotrovimab	RBD Core Cluster I	mAb	EUA	Vir Biotechnol	SARS-CoV-1 convalescent individuals	recombinant human IgG1									40.0			82.0				10.1016/j.cell.2021.12.046
VIR-7831/GSK4182136/S309	Sotrovimab	RBD Core Cluster I	mAb	EUA	Vir Biotechnol	SARS-CoV-1 convalescent individuals	recombinant human IgG1									40.0			82.0				10.1016/j.cell.2021.02.037
LY-CoV1404	Bebtelovimab	RBM Class II	mAb	EUA	Eli Lilly	SARS-CoV-2 convalescent individuals	recombinant human IgG1									11.0			7.0				10.1101/2021.04.30.442182
CT-P59	Regdanvimab	RBM Class I	mAb	KR-Approved	Celltrion	SARS-CoV-2 convalescent individuals	recombinant human IgG1									2.0			39.5				10.1016/j.bbrc.2021.06.016
LY-CoV555/LY3819253	Bamlanivimab	RBM Class II	mAb	EUA	Eli Lilly	SARS-CoV-2 convalescent individuals	recombinant human IgG1	1.9				>800.0			10.1016/j.chom.2021.04.007
LY-CoV555/LY3819253	Bamlanivimab	RBM Class II	mAb	EUA	Eli Lilly	SARS-CoV-2 convalescent individuals	recombinant human IgG1	7.1				>10000.0			10.1126/science.abh1766
LY-CoV555/LY3819253	Bamlanivimab	RBM Class II	mAb	EUA	Eli Lilly	SARS-CoV-2 convalescent individuals	recombinant human IgG1	13.0				>10000.0			10.1038/s41586-021-04385-3
LY-CoV555/LY3819253	Bamlanivimab	RBM Class II	mAb	EUA	Eli Lilly	SARS-CoV-2 convalescent individuals	recombinant human IgG1	4.8				>16000.0			10.1016/j.cell.2021.03.036
LY-CoV555/LY3819253	Bamlanivimab	RBM Class II	mAb	EUA	Eli Lilly	SARS-CoV-2 convalescent individuals	recombinant human IgG1	3.6				>10000.0			10.1126/science.abn8897
LY-CoV555/LY3819253	Bamlanivimab	RBM Class II	mAb	EUA	Eli Lilly	SARS-CoV-2 convalescent individuals	recombinant human IgG1	7.0				>5000.0			10.1101/2022.03.13.484037
LY-CoV555/LY3819253	Bamlanivimab	RBM Class II	mAb	EUA	Eli Lilly	SARS-CoV-2 convalescent individuals	recombinant human IgG1	5.0				>10000.0			10.1038/s41586-021-03720-y
LY-CoV555/LY3819253	Bamlanivimab	RBM Class II	mAb	EUA	Eli Lilly	SARS-CoV-2 convalescent individuals	recombinant human IgG1	22.0				>100000.0			10.1126/science.abl6251
LY-CoV555/LY3819253	Bamlanivimab	RBM Class II	mAb	EUA	Eli Lilly	SARS-CoV-2 convalescent individuals	recombinant human IgG1	6.8				>4000.0			10.1101/2021.01.27.428353
LY-CoV016/LY3832479/JS016	Etesevimab	RBM Class I	mAb	EUA	Eli Lilly	SARS-CoV-2 convalescent individuals	recombinant human IgG1	2.6				>4000.0			10.1016/j.chom.2021.04.007
LY-CoV016/LY3832479/JS016	Etesevimab	RBM Class I	mAb	EUA	Eli Lilly	SARS-CoV-2 convalescent individuals	recombinant human IgG1	26.2				>10000.0			10.1126/science.abh1766
LY-CoV016/LY3832479/JS016	Etesevimab	RBM Class I	mAb	EUA	Eli Lilly	SARS-CoV-2 convalescent individuals	recombinant human IgG1	32.0				>10000.0			10.1038/s41586-021-04385-3
LY-CoV016/LY3832479/JS016	Etesevimab	RBM Class I	mAb	EUA	Eli Lilly	SARS-CoV-2 convalescent individuals	recombinant human IgG1	50.5				>10000.0			10.1126/science.abn8897
LY-CoV016/LY3832479/JS016	Etesevimab	RBM Class I	mAb	EUA	Eli Lilly	SARS-CoV-2 convalescent individuals	recombinant human IgG1	9.0				>5000.0			10.1101/2022.03.13.484037
LY-CoV016/LY3832479/JS016	Etesevimab	RBM Class I	mAb	EUA	Eli Lilly	SARS-CoV-2 convalescent individuals	recombinant human IgG1	20.4				>1000.0			10.1016/j.immuni.2021.06.003
LY-CoV016/LY3832479/JS016	Etesevimab	RBM Class I	mAb	EUA	Eli Lilly	SARS-CoV-2 convalescent individuals	recombinant human IgG1	52.0				>10000.0			10.1038/s41586-021-03720-y
LY-CoV016/LY3832479/JS016	Etesevimab	RBM Class I	mAb	EUA	Eli Lilly	SARS-CoV-2 convalescent individuals	recombinant human IgG1	27.0				>100000.0			10.1126/science.abl6251
LY-CoV016/LY3832479/JS016	Etesevimab	RBM Class I	mAb	EUA	Eli Lilly	SARS-CoV-2 convalescent individuals	recombinant human IgG1	80.5				>4000.0			10.1101/2021.01.27.428353
	Bamlanivimab + Etesevimab	RBM Class II + RBM Class I	mAb cocktail	EUA	Eli Lilly	SARS-CoV-2 convalescent individuals	recombinant human IgG1	9.0				>5000.0			10.1101/2022.03.13.484037
	Bamlanivimab + Etesevimab	RBM Class II + RBM Class I	mAb cocktail	EUA	Eli Lilly	SARS-CoV-2 convalescent individuals	recombinant human IgG1	9.0				>10000.0			10.1038/s41586-021-03720-y
REGN10933	Casirivimab	RBM Class I	mAb	EUA	Regeneron	VelocImmune mice and SARS-CoV-2 convalescent individuals	recombinant human IgG1	1.1				489.8			10.1016/j.chom.2021.04.007
REGN10933	Casirivimab	RBM Class I	mAb	EUA	Regeneron	VelocImmune mice and SARS-CoV-2 convalescent individuals	recombinant human IgG1	7.7				1267.8			10.1126/science.abh1766
REGN10933	Casirivimab	RBM Class I	mAb	EUA	Regeneron	VelocImmune mice and SARS-CoV-2 convalescent individuals	recombinant human IgG1	3.9				32.4			10.1101/2021.02.03.429164
REGN10933	Casirivimab	RBM Class I	mAb	EUA	Regeneron	VelocImmune mice and SARS-CoV-2 convalescent individuals	recombinant human IgG1	5.0				55.0			10.1038/s41586-021-04385-3
REGN10933	Casirivimab	RBM Class I	mAb	EUA	Regeneron	VelocImmune mice and SARS-CoV-2 convalescent individuals	recombinant human IgG1	1.0				>15.1			10.1016/j.cell.2021.03.036
REGN10933	Casirivimab	RBM Class I	mAb	EUA	Regeneron	VelocImmune mice and SARS-CoV-2 convalescent individuals	recombinant human IgG1	89.0				1479.0			10.1101/2021.09.23.21264014
REGN10933	Casirivimab	RBM Class I	mAb	EUA	Regeneron	VelocImmune mice and SARS-CoV-2 convalescent individuals	recombinant human IgG1	7.4				>2000.0			10.1128/mBio.00696-21
REGN10933	Casirivimab	RBM Class I	mAb	EUA	Regeneron	VelocImmune mice and SARS-CoV-2 convalescent individuals	recombinant human IgG1	6.1				1536.3			10.1126/science.abn8897
REGN10933	Casirivimab	RBM Class I	mAb	EUA	Regeneron	VelocImmune mice and SARS-CoV-2 convalescent individuals	recombinant human IgG1	6.0				231.0			10.1101/2022.03.13.484037
REGN10933	Casirivimab	RBM Class I	mAb	EUA	Regeneron	VelocImmune mice and SARS-CoV-2 convalescent individuals	recombinant human IgG1	3.3				27.5			10.1016/j.immuni.2021.06.003
REGN10933	Casirivimab	RBM Class I	mAb	EUA	Regeneron	VelocImmune mice and SARS-CoV-2 convalescent individuals	recombinant human IgG1	7.0				5002.0			10.1038/s41586-021-03720-y
REGN10933	Casirivimab	RBM Class I	mAb	EUA	Regeneron	VelocImmune mice and SARS-CoV-2 convalescent individuals	recombinant human IgG1	8.4				2452.1			10.1016/j.cell.2021.06.002
REGN10933	Casirivimab	RBM Class I	mAb	EUA	Regeneron	VelocImmune mice and SARS-CoV-2 convalescent individuals	recombinant human IgG1	25.0				171.0			10.1126/science.abl6251
REGN10933	Casirivimab	RBM Class I	mAb	EUA	Regeneron	VelocImmune mice and SARS-CoV-2 convalescent individuals	recombinant human IgG1	6.8				>4000.0			10.1101/2021.01.27.428353
REGN10987	Imdevimab	RBD Core Cluster I	mAb	EUA	Regeneron	VelocImmune mice and SARS-CoV-2 convalescent individuals	recombinant human IgG1	0.6				0.3			10.1016/j.chom.2021.04.007
REGN10987	Imdevimab	RBD Core Cluster I	mAb	EUA	Regeneron	VelocImmune mice and SARS-CoV-2 convalescent individuals	recombinant human IgG1	71.0				5.1			10.1126/science.abh1766
REGN10987	Imdevimab	RBD Core Cluster I	mAb	EUA	Regeneron	VelocImmune mice and SARS-CoV-2 convalescent individuals	recombinant human IgG1	6.0				1.0			10.1101/2021.02.03.429164
REGN10987	Imdevimab	RBD Core Cluster I	mAb	EUA	Regeneron	VelocImmune mice and SARS-CoV-2 convalescent individuals	recombinant human IgG1	5.0				3.0			10.1038/s41586-021-04385-3
REGN10987	Imdevimab	RBD Core Cluster I	mAb	EUA	Regeneron	VelocImmune mice and SARS-CoV-2 convalescent individuals	recombinant human IgG1	0.9				0.6			10.1016/j.cell.2021.03.036
REGN10987	Imdevimab	RBD Core Cluster I	mAb	EUA	Regeneron	VelocImmune mice and SARS-CoV-2 convalescent individuals	recombinant human IgG1	65.0				20.0			10.1101/2021.09.23.21264014
REGN10987	Imdevimab	RBD Core Cluster I	mAb	EUA	Regeneron	VelocImmune mice and SARS-CoV-2 convalescent individuals	recombinant human IgG1	19.4				36.4			10.1128/mBio.00696-21
REGN10987	Imdevimab	RBD Core Cluster I	mAb	EUA	Regeneron	VelocImmune mice and SARS-CoV-2 convalescent individuals	recombinant human IgG1	20.0				6.5			10.1126/science.abn8897
REGN10987	Imdevimab	RBD Core Cluster I	mAb	EUA	Regeneron	VelocImmune mice and SARS-CoV-2 convalescent individuals	recombinant human IgG1	25.0				10.0			10.1101/2022.03.13.484037
REGN10987	Imdevimab	RBD Core Cluster I	mAb	EUA	Regeneron	VelocImmune mice and SARS-CoV-2 convalescent individuals	recombinant human IgG1	4.4				1.5			10.1016/j.immuni.2021.06.003
REGN10987	Imdevimab	RBD Core Cluster I	mAb	EUA	Regeneron	VelocImmune mice and SARS-CoV-2 convalescent individuals	recombinant human IgG1	12.0				7.0			10.1038/s41586-021-03720-y
REGN10987	Imdevimab	RBD Core Cluster I	mAb	EUA	Regeneron	VelocImmune mice and SARS-CoV-2 convalescent individuals	recombinant human IgG1	6.9				1.1			10.1016/j.cell.2021.06.002
REGN10987	Imdevimab	RBD Core Cluster I	mAb	EUA	Regeneron	VelocImmune mice and SARS-CoV-2 convalescent individuals	recombinant human IgG1	32.0				68.0			10.1126/science.abl6251
REGN10987	Imdevimab	RBD Core Cluster I	mAb	EUA	Regeneron	VelocImmune mice and SARS-CoV-2 convalescent individuals	recombinant human IgG1	2.3				38.5			10.1101/2022.01.30.478305
REGN10987	Imdevimab	RBD Core Cluster I	mAb	EUA	Regeneron	VelocImmune mice and SARS-CoV-2 convalescent individuals	recombinant human IgG1	6.8				5.0			10.1101/2021.01.27.428353
REGEN-COV	Casirivimab + Imdevimab	RBM Class I + RBD Core Cluster I	mAb cocktail	EUA	Regeneron	VelocImmune mice and SARS-CoV-2 convalescent individuals	recombinant human IgG1	1.0				1.0			10.1016/j.cell.2021.03.036
REGEN-COV	Casirivimab + Imdevimab	RBM Class I + RBD Core Cluster I	mAb cocktail	EUA	Regeneron	VelocImmune mice and SARS-CoV-2 convalescent individuals	recombinant human IgG1	1.7				26.7			10.1128/mBio.00696-21
REGEN-COV	Casirivimab + Imdevimab	RBM Class I + RBD Core Cluster I	mAb cocktail	EUA	Regeneron	VelocImmune mice and SARS-CoV-2 convalescent individuals	recombinant human IgG1	6.0				17.0			10.1101/2022.03.13.484037
REGEN-COV	Casirivimab + Imdevimab	RBM Class I + RBD Core Cluster I	mAb cocktail	EUA	Regeneron	VelocImmune mice and SARS-CoV-2 convalescent individuals	recombinant human IgG1	5.0				7.0			10.1038/s41586-021-03720-y
REGEN-COV	Casirivimab + Imdevimab	RBM Class I + RBD Core Cluster I	mAb cocktail	EUA	Regeneron	VelocImmune mice and SARS-CoV-2 convalescent individuals	recombinant human IgG1	5.7				4.0			10.1016/j.cell.2021.06.002
AZD1061/COV2-2130	Cilgavimab	RBM Class II	mAb	EUA	AstraZeneca	SARS-CoV-2 convalescent individuals	recombinant human IgG1	2.6				1.2			10.1016/j.chom.2021.04.007
AZD1061/COV2-2130	Cilgavimab	RBM Class II	mAb	EUA	AstraZeneca	SARS-CoV-2 convalescent individuals	recombinant human IgG1	28.0				10.0			10.1038/s41564-021-00972-2
AZD1061/COV2-2130	Cilgavimab	RBM Class II	mAb	EUA	AstraZeneca	SARS-CoV-2 convalescent individuals	recombinant human IgG1	2.0				2.0			10.1038/s41586-021-04385-3
AZD1061/COV2-2130	Cilgavimab	RBM Class II	mAb	EUA	AstraZeneca	SARS-CoV-2 convalescent individuals	recombinant human IgG1	3.7				14.1			10.1126/science.abn8897
AZD1061/COV2-2130	Cilgavimab	RBM Class II	mAb	EUA	AstraZeneca	SARS-CoV-2 convalescent individuals	recombinant human IgG1	5.0				6.0			10.1101/2022.03.13.484037
AZD1061/COV2-2130	Cilgavimab	RBM Class II	mAb	EUA	AstraZeneca	SARS-CoV-2 convalescent individuals	recombinant human IgG1	26.0				7.0			10.1038/s41586-021-03720-y
AZD8895/COV2-2196	Tixagevimab	RBM Class I	mAb	EUA	AstraZeneca	SARS-CoV-2 convalescent individuals	recombinant human IgG1	0.6				2.3			10.1016/j.chom.2021.04.007
AZD8895/COV2-2196	Tixagevimab	RBM Class I	mAb	EUA	AstraZeneca	SARS-CoV-2 convalescent individuals	recombinant human IgG1	4.0				46.0			10.1038/s41564-021-00972-2
AZD8895/COV2-2196	Tixagevimab	RBM Class I	mAb	EUA	AstraZeneca	SARS-CoV-2 convalescent individuals	recombinant human IgG1	1.0				12.0			10.1038/s41586-021-04385-3
AZD8895/COV2-2196	Tixagevimab	RBM Class I	mAb	EUA	AstraZeneca	SARS-CoV-2 convalescent individuals	recombinant human IgG1	2.0				1.9			10.1126/science.abn8897
AZD8895/COV2-2196	Tixagevimab	RBM Class I	mAb	EUA	AstraZeneca	SARS-CoV-2 convalescent individuals	recombinant human IgG1	1.0				2.0			10.1101/2022.03.13.484037
AZD8895/COV2-2196	Tixagevimab	RBM Class I	mAb	EUA	AstraZeneca	SARS-CoV-2 convalescent individuals	recombinant human IgG1	4.0				32.0			10.1038/s41586-021-03720-y
AZD7442/Evusheld	Cilgavimab + Tixagevimab	RBM Class II + RBM Class I	mAb cocktail	EUA	AstraZeneca	SARS-CoV-2 convalescent individuals	recombinant human IgG1	4.0				8.0			10.1038/s41564-021-00972-2
AZD7442/Evusheld	Cilgavimab + Tixagevimab	RBM Class II + RBM Class I	mAb cocktail	EUA	AstraZeneca	SARS-CoV-2 convalescent individuals	recombinant human IgG1	5.0				4.0			10.1101/2022.03.13.484037
AZD7442/Evusheld	Cilgavimab + Tixagevimab	RBM Class II + RBM Class I	mAb cocktail	EUA	AstraZeneca	SARS-CoV-2 convalescent individuals	recombinant human IgG1	4.0				7.0			10.1038/s41586-021-03720-y
VIR-7831/GSK4182136/S309	Sotrovimab	RBD Core Cluster I	mAb	EUA	Vir Biotechnol	SARS-CoV-1 convalescent individuals	recombinant human IgG1	11.5				15.4			10.1016/j.chom.2021.04.007
VIR-7831/GSK4182136/S309	Sotrovimab	RBD Core Cluster I	mAb	EUA	Vir Biotechnol	SARS-CoV-1 convalescent individuals	recombinant human IgG1	58.0				66.0			10.1038/s41586-021-04385-3
VIR-7831/GSK4182136/S309	Sotrovimab	RBD Core Cluster I	mAb	EUA	Vir Biotechnol	SARS-CoV-1 convalescent individuals	recombinant human IgG1	36.1				41.8			10.1126/science.abn8897
VIR-7831/GSK4182136/S309	Sotrovimab	RBD Core Cluster I	mAb	EUA	Vir Biotechnol	SARS-CoV-1 convalescent individuals	recombinant human IgG1	72.0				37.0			10.1101/2022.03.13.484037
VIR-7831/GSK4182136/S309	Sotrovimab	RBD Core Cluster I	mAb	EUA	Vir Biotechnol	SARS-CoV-1 convalescent individuals	recombinant human IgG1	4.1				2.9			10.1016/j.immuni.2021.06.003
VIR-7831/GSK4182136/S309	Sotrovimab	RBD Core Cluster I	mAb	EUA	Vir Biotechnol	SARS-CoV-1 convalescent individuals	recombinant human IgG1	156.0				18.0			10.1038/s41586-021-03720-y
VIR-7831/GSK4182136/S309	Sotrovimab	RBD Core Cluster I	mAb	EUA	Vir Biotechnol	SARS-CoV-1 convalescent individuals	recombinant human IgG1	30.8				60.0			10.1101/2022.01.30.478305
LY-CoV1404	Bebtelovimab	RBM Class II	mAb	EUA	Eli Lilly	SARS-CoV-2 convalescent individuals	recombinant human IgG1	3.0				11.5			10.1126/science.abn8897
LY-CoV1404	Bebtelovimab	RBM Class II	mAb	EUA	Eli Lilly	SARS-CoV-2 convalescent individuals	recombinant human IgG1	3.0				2.0			10.1101/2021.04.30.442182
LY-CoV1404	Bebtelovimab	RBM Class II	mAb	EUA	Eli Lilly	SARS-CoV-2 convalescent individuals	recombinant human IgG1	5.0				2.0			10.1101/2021.04.30.442182
CT-P59	Regdanvimab	RBM Class I	mAb	KR-Approved	Celltrion	SARS-CoV-2 convalescent individuals	recombinant human IgG1	1.5				39.6			10.1126/science.abn8897
CT-P59	Regdanvimab	RBM Class I	mAb	KR-Approved	Celltrion	SARS-CoV-2 convalescent individuals	recombinant human IgG1	0.2				13.5			10.1016/j.bbrc.2021.09.023
LY-CoV555/LY3819253	Bamlanivimab	RBM Class II	mAb	EUA	Eli Lilly	SARS-CoV-2 convalescent individuals	recombinant human IgG1									4.7				1601.7			10.1056/NEJMc2119407
LY-CoV555/LY3819253	Bamlanivimab	RBM Class II	mAb	EUA	Eli Lilly	SARS-CoV-2 convalescent individuals	recombinant human IgG1									3.7				>50000.0			10.1016/j.chom.2021.04.007
LY-CoV555/LY3819253	Bamlanivimab	RBM Class II	mAb	EUA	Eli Lilly	SARS-CoV-2 convalescent individuals	recombinant human IgG1									6.0				>10000.0			10.1016/j.cell.2021.03.055
LY-CoV555/LY3819253	Bamlanivimab	RBM Class II	mAb	EUA	Eli Lilly	SARS-CoV-2 convalescent individuals	recombinant human IgG1									6.0				>10000.0			10.1016/j.cell.2021.12.046
LY-CoV016/LY3832479/JS016	Etesevimab	RBM Class I	mAb	EUA	Eli Lilly	SARS-CoV-2 convalescent individuals	recombinant human IgG1									18.2				>50000.0			10.1056/NEJMc2119407
LY-CoV016/LY3832479/JS016	Etesevimab	RBM Class I	mAb	EUA	Eli Lilly	SARS-CoV-2 convalescent individuals	recombinant human IgG1									88.1				>50000.0			10.1016/j.chom.2021.04.007
LY-CoV016/LY3832479/JS016	Etesevimab	RBM Class I	mAb	EUA	Eli Lilly	SARS-CoV-2 convalescent individuals	recombinant human IgG1									34.0				>10000.0			10.1016/j.cell.2021.03.055
LY-CoV016/LY3832479/JS016	Etesevimab	RBM Class I	mAb	EUA	Eli Lilly	SARS-CoV-2 convalescent individuals	recombinant human IgG1									34.0				>10000.0			10.1016/j.cell.2021.12.046
	Bamlanivimab + Etesevimab	RBM Class II + RBM Class I	mAb cocktail	EUA	Eli Lilly	SARS-CoV-2 convalescent individuals	recombinant human IgG1									12.6				2545.0			10.1056/NEJMc2119407
REGN10933	Casirivimab	RBM Class I	mAb	EUA	Regeneron	VelocImmune mice and SARS-CoV-2 convalescent individuals	recombinant human IgG1									941.0				>100000.0			10.1016/j.immuni.2021.06.015
REGN10933	Casirivimab	RBM Class I	mAb	EUA	Regeneron	VelocImmune mice and SARS-CoV-2 convalescent individuals	recombinant human IgG1									2.8				187.7			10.1056/NEJMc2119407
REGN10933	Casirivimab	RBM Class I	mAb	EUA	Regeneron	VelocImmune mice and SARS-CoV-2 convalescent individuals	recombinant human IgG1									1.8				3527.8			10.1016/j.chom.2021.04.007
REGN10933	Casirivimab	RBM Class I	mAb	EUA	Regeneron	VelocImmune mice and SARS-CoV-2 convalescent individuals	recombinant human IgG1									4.0				6177.0			10.1016/j.cell.2021.03.055
REGN10933	Casirivimab	RBM Class I	mAb	EUA	Regeneron	VelocImmune mice and SARS-CoV-2 convalescent individuals	recombinant human IgG1									4.0				6177.0			10.1016/j.cell.2021.12.046
REGN10987	Imdevimab	RBD Core Cluster I	mAb	EUA	Regeneron	VelocImmune mice and SARS-CoV-2 convalescent individuals	recombinant human IgG1									2581.0				136.0			10.1016/j.immuni.2021.06.015
REGN10987	Imdevimab	RBD Core Cluster I	mAb	EUA	Regeneron	VelocImmune mice and SARS-CoV-2 convalescent individuals	recombinant human IgG1									3.0				1.0			10.1056/NEJMc2119407
REGN10987	Imdevimab	RBD Core Cluster I	mAb	EUA	Regeneron	VelocImmune mice and SARS-CoV-2 convalescent individuals	recombinant human IgG1									1.8				3.2			10.1016/j.chom.2021.04.007
REGN10987	Imdevimab	RBD Core Cluster I	mAb	EUA	Regeneron	VelocImmune mice and SARS-CoV-2 convalescent individuals	recombinant human IgG1									32.0				13.0			10.1016/j.cell.2021.03.055
REGN10987	Imdevimab	RBD Core Cluster I	mAb	EUA	Regeneron	VelocImmune mice and SARS-CoV-2 convalescent individuals	recombinant human IgG1									32.0				13.0			10.1016/j.cell.2021.12.046
REGEN-COV	Casirivimab + Imdevimab	RBM Class I + RBD Core Cluster I	mAb cocktail	EUA	Regeneron	VelocImmune mice and SARS-CoV-2 convalescent individuals	recombinant human IgG1									3.5				2.1			10.1056/NEJMc2119407
AZD1061/COV2-2130	Cilgavimab	RBM Class II	mAb	EUA	AstraZeneca	SARS-CoV-2 convalescent individuals	recombinant human IgG1									7.7				4.0			10.1056/NEJMc2119407
AZD1061/COV2-2130	Cilgavimab	RBM Class II	mAb	EUA	AstraZeneca	SARS-CoV-2 convalescent individuals	recombinant human IgG1									5.8				3.2			10.1016/j.chom.2021.04.007
AZD1061/COV2-2130	Cilgavimab	RBM Class II	mAb	EUA	AstraZeneca	SARS-CoV-2 convalescent individuals	recombinant human IgG1									3.0				24.0			10.1016/j.celrep.2021.109604
AZD1061/COV2-2130	Cilgavimab	RBM Class II	mAb	EUA	AstraZeneca	SARS-CoV-2 convalescent individuals	recombinant human IgG1									13.0				7.0			10.1016/j.cell.2021.03.055
AZD1061/COV2-2130	Cilgavimab	RBM Class II	mAb	EUA	AstraZeneca	SARS-CoV-2 convalescent individuals	recombinant human IgG1									13.0				7.0			10.1016/j.cell.2021.12.046
AZD8895/COV2-2196	Tixagevimab	RBM Class I	mAb	EUA	AstraZeneca	SARS-CoV-2 convalescent individuals	recombinant human IgG1									1.9				6.6			10.1056/NEJMc2119407
AZD8895/COV2-2196	Tixagevimab	RBM Class I	mAb	EUA	AstraZeneca	SARS-CoV-2 convalescent individuals	recombinant human IgG1									3.4				3.5			10.1016/j.chom.2021.04.007
AZD8895/COV2-2196	Tixagevimab	RBM Class I	mAb	EUA	AstraZeneca	SARS-CoV-2 convalescent individuals	recombinant human IgG1									5.0				46.0			10.1016/j.cell.2021.03.055
AZD8895/COV2-2196	Tixagevimab	RBM Class I	mAb	EUA	AstraZeneca	SARS-CoV-2 convalescent individuals	recombinant human IgG1									5.0				46.0			10.1016/j.cell.2021.12.046
AZD7442/Evusheld	Cilgavimab + Tixagevimab	RBM Class II + RBM Class I	mAb cocktail	EUA	AstraZeneca	SARS-CoV-2 convalescent individuals	recombinant human IgG1									3.4				1.8			10.1056/NEJMc2119407
AZD7442/Evusheld	Cilgavimab + Tixagevimab	RBM Class II + RBM Class I	mAb cocktail	EUA	AstraZeneca	SARS-CoV-2 convalescent individuals	recombinant human IgG1									9.0				6.0			10.1016/j.cell.2021.03.055
AZD7442/Evusheld	Cilgavimab + Tixagevimab	RBM Class II + RBM Class I	mAb cocktail	EUA	AstraZeneca	SARS-CoV-2 convalescent individuals	recombinant human IgG1									9.0				6.0			10.1016/j.cell.2021.12.046
VIR-7831/GSK4182136/S309	Sotrovimab	RBD Core Cluster I	mAb	EUA	Vir Biotechnol	SARS-CoV-1 convalescent individuals	recombinant human IgG1									27.3				28.4			10.1056/NEJMc2119407
VIR-7831/GSK4182136/S309	Sotrovimab	RBD Core Cluster I	mAb	EUA	Vir Biotechnol	SARS-CoV-1 convalescent individuals	recombinant human IgG1									16.9				8.0			10.1016/j.chom.2021.04.007
VIR-7831/GSK4182136/S309	Sotrovimab	RBD Core Cluster I	mAb	EUA	Vir Biotechnol	SARS-CoV-1 convalescent individuals	recombinant human IgG1									40.0				76.0			10.1016/j.cell.2021.03.055
VIR-7831/GSK4182136/S309	Sotrovimab	RBD Core Cluster I	mAb	EUA	Vir Biotechnol	SARS-CoV-1 convalescent individuals	recombinant human IgG1									40.0				76.0			10.1016/j.cell.2021.12.046
CT-P59	Regdanvimab	RBM Class I	mAb	KR-Approved	Celltrion	SARS-CoV-2 convalescent individuals	recombinant human IgG1									2.0				275.8			10.1016/j.bbrc.2021.09.023
LY-CoV555/LY3819253	Bamlanivimab	RBM Class II	mAb	EUA	Eli Lilly	SARS-CoV-2 convalescent individuals	recombinant human IgG1	7.1					>10000.0		10.1126/science.abh1766
LY-CoV555/LY3819253	Bamlanivimab	RBM Class II	mAb	EUA	Eli Lilly	SARS-CoV-2 convalescent individuals	recombinant human IgG1	17.2					>10000.0		10.1016/j.celrep.2021.109825
LY-CoV555/LY3819253	Bamlanivimab	RBM Class II	mAb	EUA	Eli Lilly	SARS-CoV-2 convalescent individuals	recombinant human IgG1	14.1					>10000.0		10.1038/s41423-021-00772-y
LY-CoV555/LY3819253	Bamlanivimab	RBM Class II	mAb	EUA	Eli Lilly	SARS-CoV-2 convalescent individuals	recombinant human IgG1	3.1					>10000.0		10.1038/s41591-021-01676-0
LY-CoV555/LY3819253	Bamlanivimab	RBM Class II	mAb	EUA	Eli Lilly	SARS-CoV-2 convalescent individuals	recombinant human IgG1	7.8					>10000.0		10.1038/s41586-021-03944-y
LY-CoV555/LY3819253	Bamlanivimab	RBM Class II	mAb	EUA	Eli Lilly	SARS-CoV-2 convalescent individuals	recombinant human IgG1	6.8					>4000.0		10.1101/2021.01.27.428353
LY-CoV555/LY3819253	Bamlanivimab	RBM Class II	mAb	EUA	Eli Lilly	SARS-CoV-2 convalescent individuals	recombinant human IgG1	13.0					>10000.0		10.1038/s41586-021-04385-3
LY-CoV555/LY3819253	Bamlanivimab	RBM Class II	mAb	EUA	Eli Lilly	SARS-CoV-2 convalescent individuals	recombinant human IgG1	0.8					4878.6		10.1101/2021.12.28.474369
LY-CoV555/LY3819253	Bamlanivimab	RBM Class II	mAb	EUA	Eli Lilly	SARS-CoV-2 convalescent individuals	recombinant human IgG1	3.6					>10000.0		10.1126/science.abn8897
LY-CoV555/LY3819253	Bamlanivimab	RBM Class II	mAb	EUA	Eli Lilly	SARS-CoV-2 convalescent individuals	recombinant human IgG1	4.7					996.0		10.1101/2022.02.15.480166
LY-CoV555/LY3819253	Bamlanivimab	RBM Class II	mAb	EUA	Eli Lilly	SARS-CoV-2 convalescent individuals	recombinant human IgG1	3.0					3000.0		10.1101/2022.01.12.22269023
LY-CoV555/LY3819253	Bamlanivimab	RBM Class II	mAb	EUA	Eli Lilly	SARS-CoV-2 convalescent individuals	recombinant human IgG1	7.0					>5000.0		10.1101/2022.03.13.484037
LY-CoV016/LY3832479/JS016	Etesevimab	RBM Class I	mAb	EUA	Eli Lilly	SARS-CoV-2 convalescent individuals	recombinant human IgG1	26.2					13.9		10.1126/science.abh1766
LY-CoV016/LY3832479/JS016	Etesevimab	RBM Class I	mAb	EUA	Eli Lilly	SARS-CoV-2 convalescent individuals	recombinant human IgG1	16.6					10.8		10.1016/j.celrep.2021.109825
LY-CoV016/LY3832479/JS016	Etesevimab	RBM Class I	mAb	EUA	Eli Lilly	SARS-CoV-2 convalescent individuals	recombinant human IgG1	105.9					18.0		10.1038/s41423-021-00772-y
LY-CoV016/LY3832479/JS016	Etesevimab	RBM Class I	mAb	EUA	Eli Lilly	SARS-CoV-2 convalescent individuals	recombinant human IgG1	19.4					1.9		10.1038/s41591-021-01676-0
LY-CoV016/LY3832479/JS016	Etesevimab	RBM Class I	mAb	EUA	Eli Lilly	SARS-CoV-2 convalescent individuals	recombinant human IgG1	28.7					10.3		10.1038/s41586-021-03944-y
LY-CoV016/LY3832479/JS016	Etesevimab	RBM Class I	mAb	EUA	Eli Lilly	SARS-CoV-2 convalescent individuals	recombinant human IgG1	80.5					10.2		10.1101/2021.01.27.428353
LY-CoV016/LY3832479/JS016	Etesevimab	RBM Class I	mAb	EUA	Eli Lilly	SARS-CoV-2 convalescent individuals	recombinant human IgG1	12.0					149.0		10.1101/2022.01.19.476892
LY-CoV016/LY3832479/JS016	Etesevimab	RBM Class I	mAb	EUA	Eli Lilly	SARS-CoV-2 convalescent individuals	recombinant human IgG1	32.0					24.0		10.1038/s41586-021-04385-3
LY-CoV016/LY3832479/JS016	Etesevimab	RBM Class I	mAb	EUA	Eli Lilly	SARS-CoV-2 convalescent individuals	recombinant human IgG1	5.5					3.7		10.1101/2021.12.28.474369
LY-CoV016/LY3832479/JS016	Etesevimab	RBM Class I	mAb	EUA	Eli Lilly	SARS-CoV-2 convalescent individuals	recombinant human IgG1	50.5					14.8		10.1126/science.abn8897
LY-CoV016/LY3832479/JS016	Etesevimab	RBM Class I	mAb	EUA	Eli Lilly	SARS-CoV-2 convalescent individuals	recombinant human IgG1	37.1					58.0		10.1101/2022.02.15.480166
LY-CoV016/LY3832479/JS016	Etesevimab	RBM Class I	mAb	EUA	Eli Lilly	SARS-CoV-2 convalescent individuals	recombinant human IgG1	9.0					4.0		10.1101/2022.03.13.484037
	Bamlanivimab + Etesevimab	RBM Class II + RBM Class I	mAb cocktail	EUA	Eli Lilly	SARS-CoV-2 convalescent individuals	recombinant human IgG1	2.2					8.8		10.1101/2021.12.28.474369
	Bamlanivimab + Etesevimab	RBM Class II + RBM Class I	mAb cocktail	EUA	Eli Lilly	SARS-CoV-2 convalescent individuals	recombinant human IgG1	11.7					64.6		10.1101/2022.02.15.480166
	Bamlanivimab + Etesevimab	RBM Class II + RBM Class I	mAb cocktail	EUA	Eli Lilly	SARS-CoV-2 convalescent individuals	recombinant human IgG1	9.0					12.0		10.1101/2022.03.13.484037
REGN10933	Casirivimab	RBM Class I	mAb	EUA	Regeneron	VelocImmune mice and SARS-CoV-2 convalescent individuals	recombinant human IgG1	7.7					3.2		10.1126/science.abh1766
REGN10933	Casirivimab	RBM Class I	mAb	EUA	Regeneron	VelocImmune mice and SARS-CoV-2 convalescent individuals	recombinant human IgG1	3.3					39.1		10.1101/2021.07.19.452771
REGN10933	Casirivimab	RBM Class I	mAb	EUA	Regeneron	VelocImmune mice and SARS-CoV-2 convalescent individuals	recombinant human IgG1	0.7					0.5		10.1016/j.celrep.2021.109825
REGN10933	Casirivimab	RBM Class I	mAb	EUA	Regeneron	VelocImmune mice and SARS-CoV-2 convalescent individuals	recombinant human IgG1	22.8					11.5		10.1038/s41423-021-00772-y
REGN10933	Casirivimab	RBM Class I	mAb	EUA	Regeneron	VelocImmune mice and SARS-CoV-2 convalescent individuals	recombinant human IgG1	1.9					0.9		10.1038/s41591-021-01676-0
REGN10933	Casirivimab	RBM Class I	mAb	EUA	Regeneron	VelocImmune mice and SARS-CoV-2 convalescent individuals	recombinant human IgG1	6.0					7.2		10.1038/s41586-021-03944-y
REGN10933	Casirivimab	RBM Class I	mAb	EUA	Regeneron	VelocImmune mice and SARS-CoV-2 convalescent individuals	recombinant human IgG1	6.8					5.0		10.1101/2021.01.27.428353
REGN10933	Casirivimab	RBM Class I	mAb	EUA	Regeneron	VelocImmune mice and SARS-CoV-2 convalescent individuals	recombinant human IgG1	2.0					2.0		10.1101/2022.01.19.476892
REGN10933	Casirivimab	RBM Class I	mAb	EUA	Regeneron	VelocImmune mice and SARS-CoV-2 convalescent individuals	recombinant human IgG1	5.0					3.0		10.1038/s41586-021-04385-3
REGN10933	Casirivimab	RBM Class I	mAb	EUA	Regeneron	VelocImmune mice and SARS-CoV-2 convalescent individuals	recombinant human IgG1	89.0					84.0		10.1101/2021.09.23.21264014
REGN10933	Casirivimab	RBM Class I	mAb	EUA	Regeneron	VelocImmune mice and SARS-CoV-2 convalescent individuals	recombinant human IgG1	2.1					7.9		10.1101/2021.12.28.474369
REGN10933	Casirivimab	RBM Class I	mAb	EUA	Regeneron	VelocImmune mice and SARS-CoV-2 convalescent individuals	recombinant human IgG1	6.1					3.0		10.1126/science.abn8897
REGN10933	Casirivimab	RBM Class I	mAb	EUA	Regeneron	VelocImmune mice and SARS-CoV-2 convalescent individuals	recombinant human IgG1	7.6					13.8		10.1101/2022.02.15.480166
REGN10933	Casirivimab	RBM Class I	mAb	EUA	Regeneron	VelocImmune mice and SARS-CoV-2 convalescent individuals	recombinant human IgG1	2.0					1.0		10.1101/2022.01.12.22269023
REGN10933	Casirivimab	RBM Class I	mAb	EUA	Regeneron	VelocImmune mice and SARS-CoV-2 convalescent individuals	recombinant human IgG1	6.0					7.0		10.1101/2022.03.13.484037
REGN10933	Casirivimab	RBM Class I	mAb	EUA	Regeneron	VelocImmune mice and SARS-CoV-2 convalescent individuals	recombinant human IgG1	36.0					21.0		10.1101/2021.12.20.21268048
REGN10987	Imdevimab	RBD Core Cluster I	mAb	EUA	Regeneron	VelocImmune mice and SARS-CoV-2 convalescent individuals	recombinant human IgG1	71.0					312.8		10.1126/science.abh1766
REGN10987	Imdevimab	RBD Core Cluster I	mAb	EUA	Regeneron	VelocImmune mice and SARS-CoV-2 convalescent individuals	recombinant human IgG1	9.3					28.8		10.1101/2021.07.19.452771
REGN10987	Imdevimab	RBD Core Cluster I	mAb	EUA	Regeneron	VelocImmune mice and SARS-CoV-2 convalescent individuals	recombinant human IgG1	8.3					4.3		10.1016/j.celrep.2021.109825
REGN10987	Imdevimab	RBD Core Cluster I	mAb	EUA	Regeneron	VelocImmune mice and SARS-CoV-2 convalescent individuals	recombinant human IgG1	22.7					33.5		10.1038/s41423-021-00772-y
REGN10987	Imdevimab	RBD Core Cluster I	mAb	EUA	Regeneron	VelocImmune mice and SARS-CoV-2 convalescent individuals	recombinant human IgG1	9.4					45.4		10.1038/s41591-021-01676-0
REGN10987	Imdevimab	RBD Core Cluster I	mAb	EUA	Regeneron	VelocImmune mice and SARS-CoV-2 convalescent individuals	recombinant human IgG1	31.9					45.4		10.1038/s41586-021-03944-y
REGN10987	Imdevimab	RBD Core Cluster I	mAb	EUA	Regeneron	VelocImmune mice and SARS-CoV-2 convalescent individuals	recombinant human IgG1	6.8					30.8		10.1101/2021.01.27.428353
REGN10987	Imdevimab	RBD Core Cluster I	mAb	EUA	Regeneron	VelocImmune mice and SARS-CoV-2 convalescent individuals	recombinant human IgG1	2.0					3.0		10.1101/2022.01.19.476892
REGN10987	Imdevimab	RBD Core Cluster I	mAb	EUA	Regeneron	VelocImmune mice and SARS-CoV-2 convalescent individuals	recombinant human IgG1	5.0					5.0		10.1038/s41586-021-04385-3
REGN10987	Imdevimab	RBD Core Cluster I	mAb	EUA	Regeneron	VelocImmune mice and SARS-CoV-2 convalescent individuals	recombinant human IgG1	65.0					96.0		10.1101/2021.09.23.21264014
REGN10987	Imdevimab	RBD Core Cluster I	mAb	EUA	Regeneron	VelocImmune mice and SARS-CoV-2 convalescent individuals	recombinant human IgG1	2.1					7.1		10.1101/2021.12.28.474369
REGN10987	Imdevimab	RBD Core Cluster I	mAb	EUA	Regeneron	VelocImmune mice and SARS-CoV-2 convalescent individuals	recombinant human IgG1	20.0					455.0		10.1126/science.abn8897
REGN10987	Imdevimab	RBD Core Cluster I	mAb	EUA	Regeneron	VelocImmune mice and SARS-CoV-2 convalescent individuals	recombinant human IgG1	30.9					24.2		10.1101/2022.02.15.480166
REGN10987	Imdevimab	RBD Core Cluster I	mAb	EUA	Regeneron	VelocImmune mice and SARS-CoV-2 convalescent individuals	recombinant human IgG1	9.0					3.0		10.1101/2022.01.12.22269023
REGN10987	Imdevimab	RBD Core Cluster I	mAb	EUA	Regeneron	VelocImmune mice and SARS-CoV-2 convalescent individuals	recombinant human IgG1	25.0					174.0		10.1101/2022.03.13.484037
REGN10987	Imdevimab	RBD Core Cluster I	mAb	EUA	Regeneron	VelocImmune mice and SARS-CoV-2 convalescent individuals	recombinant human IgG1	2.3					32.9		10.1101/2022.01.30.478305
REGN10987	Imdevimab	RBD Core Cluster I	mAb	EUA	Regeneron	VelocImmune mice and SARS-CoV-2 convalescent individuals	recombinant human IgG1	34.0					125.0		10.1101/2021.12.20.21268048
REGEN-COV	Casirivimab + Imdevimab	RBM Class I + RBD Core Cluster I	mAb cocktail	EUA	Regeneron	VelocImmune mice and SARS-CoV-2 convalescent individuals	recombinant human IgG1	4.4					9.8		10.1101/2021.07.19.452771
REGEN-COV	Casirivimab + Imdevimab	RBM Class I + RBD Core Cluster I	mAb cocktail	EUA	Regeneron	VelocImmune mice and SARS-CoV-2 convalescent individuals	recombinant human IgG1	0.8					2.5		10.1101/2021.12.28.474369
REGEN-COV	Casirivimab + Imdevimab	RBM Class I + RBD Core Cluster I	mAb cocktail	EUA	Regeneron	VelocImmune mice and SARS-CoV-2 convalescent individuals	recombinant human IgG1	3.3					9.1		10.1101/2022.02.15.480166
REGEN-COV	Casirivimab + Imdevimab	RBM Class I + RBD Core Cluster I	mAb cocktail	EUA	Regeneron	VelocImmune mice and SARS-CoV-2 convalescent individuals	recombinant human IgG1	6.0					12.0		10.1101/2022.03.13.484037
AZD1061/COV2-2130	Cilgavimab	RBM Class II	mAb	EUA	AstraZeneca	SARS-CoV-2 convalescent individuals	recombinant human IgG1	28.0					43.0		10.1038/s41564-021-00972-2
AZD1061/COV2-2130	Cilgavimab	RBM Class II	mAb	EUA	AstraZeneca	SARS-CoV-2 convalescent individuals	recombinant human IgG1	2.0					4.0		10.1038/s41586-021-04385-3
AZD1061/COV2-2130	Cilgavimab	RBM Class II	mAb	EUA	AstraZeneca	SARS-CoV-2 convalescent individuals	recombinant human IgG1	3.7					25.0		10.1126/science.abn8897
AZD1061/COV2-2130	Cilgavimab	RBM Class II	mAb	EUA	AstraZeneca	SARS-CoV-2 convalescent individuals	recombinant human IgG1	6.9					14.7		10.1101/2022.02.15.480166
AZD1061/COV2-2130	Cilgavimab	RBM Class II	mAb	EUA	AstraZeneca	SARS-CoV-2 convalescent individuals	recombinant human IgG1	5.0					60.0		10.1101/2022.03.13.484037
AZD8895/COV2-2196	Tixagevimab	RBM Class I	mAb	EUA	AstraZeneca	SARS-CoV-2 convalescent individuals	recombinant human IgG1	4.0					2.0		10.1038/s41564-021-00972-2
AZD8895/COV2-2196	Tixagevimab	RBM Class I	mAb	EUA	AstraZeneca	SARS-CoV-2 convalescent individuals	recombinant human IgG1	1.0					2.0		10.1038/s41586-021-04385-3
AZD8895/COV2-2196	Tixagevimab	RBM Class I	mAb	EUA	AstraZeneca	SARS-CoV-2 convalescent individuals	recombinant human IgG1	2.0					1.4		10.1126/science.abn8897
AZD8895/COV2-2196	Tixagevimab	RBM Class I	mAb	EUA	AstraZeneca	SARS-CoV-2 convalescent individuals	recombinant human IgG1	8.6					15.7		10.1101/2022.02.15.480166
AZD8895/COV2-2196	Tixagevimab	RBM Class I	mAb	EUA	AstraZeneca	SARS-CoV-2 convalescent individuals	recombinant human IgG1	1.0					1.0		10.1101/2022.03.13.484037
AZD7442/Evusheld	Cilgavimab + Tixagevimab	RBM Class II + RBM Class I	mAb cocktail	EUA	AstraZeneca	SARS-CoV-2 convalescent individuals	recombinant human IgG1	4.0					3.0		10.1038/s41564-021-00972-2
AZD7442/Evusheld	Cilgavimab + Tixagevimab	RBM Class II + RBM Class I	mAb cocktail	EUA	AstraZeneca	SARS-CoV-2 convalescent individuals	recombinant human IgG1	2.4					7.5		10.1101/2022.02.15.480166
AZD7442/Evusheld	Cilgavimab + Tixagevimab	RBM Class II + RBM Class I	mAb cocktail	EUA	AstraZeneca	SARS-CoV-2 convalescent individuals	recombinant human IgG1	5.0					2.0		10.1101/2022.03.13.484037
VIR-7831/GSK4182136/S309	Sotrovimab	RBD Core Cluster I	mAb	EUA	Vir Biotechnol	SARS-CoV-1 convalescent individuals	recombinant human IgG1	1964.2					218.8		10.1038/s41591-021-01676-0
VIR-7831/GSK4182136/S309	Sotrovimab	RBD Core Cluster I	mAb	EUA	Vir Biotechnol	SARS-CoV-1 convalescent individuals	recombinant human IgG1	63.9					46.4		10.1038/s41586-021-03944-y
VIR-7831/GSK4182136/S309	Sotrovimab	RBD Core Cluster I	mAb	EUA	Vir Biotechnol	SARS-CoV-1 convalescent individuals	recombinant human IgG1	93.0					42.0		10.1101/2022.01.19.476892
VIR-7831/GSK4182136/S309	Sotrovimab	RBD Core Cluster I	mAb	EUA	Vir Biotechnol	SARS-CoV-1 convalescent individuals	recombinant human IgG1	58.0					73.0		10.1038/s41586-021-04385-3
VIR-7831/GSK4182136/S309	Sotrovimab	RBD Core Cluster I	mAb	EUA	Vir Biotechnol	SARS-CoV-1 convalescent individuals	recombinant human IgG1	16.6					68.1		10.1101/2021.12.28.474369
VIR-7831/GSK4182136/S309	Sotrovimab	RBD Core Cluster I	mAb	EUA	Vir Biotechnol	SARS-CoV-1 convalescent individuals	recombinant human IgG1	36.1					45.2		10.1126/science.abn8897
VIR-7831/GSK4182136/S309	Sotrovimab	RBD Core Cluster I	mAb	EUA	Vir Biotechnol	SARS-CoV-1 convalescent individuals	recombinant human IgG1	140.3					297.9		10.1101/2022.02.15.480166
VIR-7831/GSK4182136/S309	Sotrovimab	RBD Core Cluster I	mAb	EUA	Vir Biotechnol	SARS-CoV-1 convalescent individuals	recombinant human IgG1	72.0					162.0		10.1101/2022.03.13.484037
VIR-7831/GSK4182136/S309	Sotrovimab	RBD Core Cluster I	mAb	EUA	Vir Biotechnol	SARS-CoV-1 convalescent individuals	recombinant human IgG1	30.8					63.5		10.1101/2022.01.30.478305
LY-CoV1404	Bebtelovimab	RBM Class II	mAb	EUA	Eli Lilly	SARS-CoV-2 convalescent individuals	recombinant human IgG1	3.0					1.6		10.1101/2021.04.30.442182
LY-CoV1404	Bebtelovimab	RBM Class II	mAb	EUA	Eli Lilly	SARS-CoV-2 convalescent individuals	recombinant human IgG1	3.0					3.7		10.1126/science.abn8897
CT-P59	Regdanvimab	RBM Class I	mAb	KR-Approved	Celltrion	SARS-CoV-2 convalescent individuals	recombinant human IgG1	2.2					16.3		10.1038/s41586-021-03944-y
CT-P59	Regdanvimab	RBM Class I	mAb	KR-Approved	Celltrion	SARS-CoV-2 convalescent individuals	recombinant human IgG1	1.5					14.7		10.1126/science.abn8897
LY-CoV555/LY3819253	Bamlanivimab	RBM Class II	mAb	EUA	Eli Lilly	SARS-CoV-2 convalescent individuals	recombinant human IgG1									0.2					>3593.9		10.1101/2022.01.03.474769
LY-CoV555/LY3819253	Bamlanivimab	RBM Class II	mAb	EUA	Eli Lilly	SARS-CoV-2 convalescent individuals	recombinant human IgG1									4.7					641.7		10.1056/NEJMc2119407
LY-CoV555/LY3819253	Bamlanivimab	RBM Class II	mAb	EUA	Eli Lilly	SARS-CoV-2 convalescent individuals	recombinant human IgG1									6.0					8311.0		10.1016/j.cell.2021.12.046
LY-CoV555/LY3819253	Bamlanivimab	RBM Class II	mAb	EUA	Eli Lilly	SARS-CoV-2 convalescent individuals	recombinant human IgG1									6.0					8311.0		10.1016/j.cell.2021.06.020
LY-CoV555/LY3819253	Bamlanivimab	RBM Class II	mAb	EUA	Eli Lilly	SARS-CoV-2 convalescent individuals	recombinant human IgG1									0.2					>10000.0		10.1038/s41586-021-03777-9
LY-CoV016/LY3832479/JS016	Etesevimab	RBM Class I	mAb	EUA	Eli Lilly	SARS-CoV-2 convalescent individuals	recombinant human IgG1									6.0					0.2		10.1101/2022.01.03.474769
LY-CoV016/LY3832479/JS016	Etesevimab	RBM Class I	mAb	EUA	Eli Lilly	SARS-CoV-2 convalescent individuals	recombinant human IgG1									18.2					15.4		10.1056/NEJMc2119407
LY-CoV016/LY3832479/JS016	Etesevimab	RBM Class I	mAb	EUA	Eli Lilly	SARS-CoV-2 convalescent individuals	recombinant human IgG1									34.0					12.0		10.1016/j.cell.2021.12.046
LY-CoV016/LY3832479/JS016	Etesevimab	RBM Class I	mAb	EUA	Eli Lilly	SARS-CoV-2 convalescent individuals	recombinant human IgG1									34.0					12.0		10.1016/j.cell.2021.06.020
LY-CoV016/LY3832479/JS016	Etesevimab	RBM Class I	mAb	EUA	Eli Lilly	SARS-CoV-2 convalescent individuals	recombinant human IgG1									1.2					0.9		10.1038/s41586-021-03777-9
	Bamlanivimab + Etesevimab	RBM Class II + RBM Class I	mAb cocktail	EUA	Eli Lilly	SARS-CoV-2 convalescent individuals	recombinant human IgG1									0.5					0.2		10.1101/2022.01.03.474769
	Bamlanivimab + Etesevimab	RBM Class II + RBM Class I	mAb cocktail	EUA	Eli Lilly	SARS-CoV-2 convalescent individuals	recombinant human IgG1									12.6					10.3		10.1056/NEJMc2119407
REGN10933	Casirivimab	RBM Class I	mAb	EUA	Regeneron	VelocImmune mice and SARS-CoV-2 convalescent individuals	recombinant human IgG1									0.7					0.0		10.1101/2022.01.03.474769
REGN10933	Casirivimab	RBM Class I	mAb	EUA	Regeneron	VelocImmune mice and SARS-CoV-2 convalescent individuals	recombinant human IgG1									2.8					2.9		10.1056/NEJMc2119407
REGN10933	Casirivimab	RBM Class I	mAb	EUA	Regeneron	VelocImmune mice and SARS-CoV-2 convalescent individuals	recombinant human IgG1									4.0					3.0		10.1016/j.cell.2021.12.046
REGN10933	Casirivimab	RBM Class I	mAb	EUA	Regeneron	VelocImmune mice and SARS-CoV-2 convalescent individuals	recombinant human IgG1									4.0					3.0		10.1016/j.cell.2021.06.020
REGN10933	Casirivimab	RBM Class I	mAb	EUA	Regeneron	VelocImmune mice and SARS-CoV-2 convalescent individuals	recombinant human IgG1									0.1					0.1		10.1038/s41586-021-03777-9
REGN10987	Imdevimab	RBD Core Cluster I	mAb	EUA	Regeneron	VelocImmune mice and SARS-CoV-2 convalescent individuals	recombinant human IgG1									8.9					8.8		10.1101/2022.01.03.474769
REGN10987	Imdevimab	RBD Core Cluster I	mAb	EUA	Regeneron	VelocImmune mice and SARS-CoV-2 convalescent individuals	recombinant human IgG1									3.0					4.0		10.1056/NEJMc2119407
REGN10987	Imdevimab	RBD Core Cluster I	mAb	EUA	Regeneron	VelocImmune mice and SARS-CoV-2 convalescent individuals	recombinant human IgG1									32.0					17.0		10.1016/j.cell.2021.12.046
REGN10987	Imdevimab	RBD Core Cluster I	mAb	EUA	Regeneron	VelocImmune mice and SARS-CoV-2 convalescent individuals	recombinant human IgG1									32.0					17.0		10.1016/j.cell.2021.06.020
REGN10987	Imdevimab	RBD Core Cluster I	mAb	EUA	Regeneron	VelocImmune mice and SARS-CoV-2 convalescent individuals	recombinant human IgG1									0.1					0.1		10.1038/s41586-021-03777-9
REGEN-COV	Casirivimab + Imdevimab	RBM Class I + RBD Core Cluster I	mAb cocktail	EUA	Regeneron	VelocImmune mice and SARS-CoV-2 convalescent individuals	recombinant human IgG1									0.2					0.0		10.1101/2022.01.03.474769
REGEN-COV	Casirivimab + Imdevimab	RBM Class I + RBD Core Cluster I	mAb cocktail	EUA	Regeneron	VelocImmune mice and SARS-CoV-2 convalescent individuals	recombinant human IgG1									3.5					1.9		10.1056/NEJMc2119407
AZD1061/COV2-2130	Cilgavimab	RBM Class II	mAb	EUA	AstraZeneca	SARS-CoV-2 convalescent individuals	recombinant human IgG1									7.7					12.8		10.1056/NEJMc2119407
AZD1061/COV2-2130	Cilgavimab	RBM Class II	mAb	EUA	AstraZeneca	SARS-CoV-2 convalescent individuals	recombinant human IgG1									13.0					38.0		10.1016/j.cell.2021.12.046
AZD1061/COV2-2130	Cilgavimab	RBM Class II	mAb	EUA	AstraZeneca	SARS-CoV-2 convalescent individuals	recombinant human IgG1									13.0					38.0		10.1016/j.cell.2021.06.020
AZD8895/COV2-2196	Tixagevimab	RBM Class I	mAb	EUA	AstraZeneca	SARS-CoV-2 convalescent individuals	recombinant human IgG1									1.9					4.0		10.1056/NEJMc2119407
AZD8895/COV2-2196	Tixagevimab	RBM Class I	mAb	EUA	AstraZeneca	SARS-CoV-2 convalescent individuals	recombinant human IgG1									5.0					3.0		10.1016/j.cell.2021.12.046
AZD8895/COV2-2196	Tixagevimab	RBM Class I	mAb	EUA	AstraZeneca	SARS-CoV-2 convalescent individuals	recombinant human IgG1									5.0					3.0		10.1016/j.cell.2021.06.020
AZD7442/Evusheld	Cilgavimab + Tixagevimab	RBM Class II + RBM Class I	mAb cocktail	EUA	AstraZeneca	SARS-CoV-2 convalescent individuals	recombinant human IgG1									3.4					5.5		10.1056/NEJMc2119407
AZD7442/Evusheld	Cilgavimab + Tixagevimab	RBM Class II + RBM Class I	mAb cocktail	EUA	AstraZeneca	SARS-CoV-2 convalescent individuals	recombinant human IgG1									9.0					5.0		10.1016/j.cell.2021.12.046
AZD7442/Evusheld	Cilgavimab + Tixagevimab	RBM Class II + RBM Class I	mAb cocktail	EUA	AstraZeneca	SARS-CoV-2 convalescent individuals	recombinant human IgG1									9.0					5.0		10.1016/j.cell.2021.06.020
VIR-7831/GSK4182136/S309	Sotrovimab	RBD Core Cluster I	mAb	EUA	Vir Biotechnol	SARS-CoV-1 convalescent individuals	recombinant human IgG1									27.3					111.4		10.1056/NEJMc2119407
VIR-7831/GSK4182136/S309	Sotrovimab	RBD Core Cluster I	mAb	EUA	Vir Biotechnol	SARS-CoV-1 convalescent individuals	recombinant human IgG1									40.0					113.0		10.1016/j.cell.2021.12.046
VIR-7831/GSK4182136/S309	Sotrovimab	RBD Core Cluster I	mAb	EUA	Vir Biotechnol	SARS-CoV-1 convalescent individuals	recombinant human IgG1									40.0					113.0		10.1016/j.cell.2021.06.020
CT-P59	Regdanvimab	RBM Class I	mAb	KR-Approved	Celltrion	SARS-CoV-2 convalescent individuals	recombinant human IgG1									6.8					1237.0		10.1016/j.bbrc.2021.09.023
LY-CoV555/LY3819253	Bamlanivimab	RBM Class II	mAb	EUA	Eli Lilly	SARS-CoV-2 convalescent individuals	recombinant human IgG1	0.8						>5000.0	10.1101/2021.12.28.474369
LY-CoV555/LY3819253	Bamlanivimab	RBM Class II	mAb	EUA	Eli Lilly	SARS-CoV-2 convalescent individuals	recombinant human IgG1	3.5						>10000.0	10.1101/2021.04.30.442182
LY-CoV555/LY3819253	Bamlanivimab	RBM Class II	mAb	EUA	Eli Lilly	SARS-CoV-2 convalescent individuals	recombinant human IgG1	3.6						>10000.0	10.1126/science.abn8897
LY-CoV555/LY3819253	Bamlanivimab	RBM Class II	mAb	EUA	Eli Lilly	SARS-CoV-2 convalescent individuals	recombinant human IgG1	12.8						>10000.0	10.1101/2022.02.07.479349
LY-CoV555/LY3819253	Bamlanivimab	RBM Class II	mAb	EUA	Eli Lilly	SARS-CoV-2 convalescent individuals	recombinant human IgG1	12.5						>10000.0	10.1016/j.cell.2022.01.019
LY-CoV555/LY3819253	Bamlanivimab	RBM Class II	mAb	EUA	Eli Lilly	SARS-CoV-2 convalescent individuals	recombinant human IgG1	3.0						>10000.0	10.1101/2022.01.12.22269023
LY-CoV555/LY3819253	Bamlanivimab	RBM Class II	mAb	EUA	Eli Lilly	SARS-CoV-2 convalescent individuals	recombinant human IgG1	7.0						>5000.0	10.1101/2022.03.13.484037
LY-CoV555/LY3819253	Bamlanivimab	RBM Class II	mAb	EUA	Eli Lilly	SARS-CoV-2 convalescent individuals	recombinant human IgG1	21.3						>10000.0	10.1038/s41586-021-04386-2
LY-CoV555/LY3819253	Bamlanivimab	RBM Class II	mAb	EUA	Eli Lilly	SARS-CoV-2 convalescent individuals	recombinant human IgG1	13.0						>10000.0	10.1038/s41586-021-04385-3
LY-CoV555/LY3819253	Bamlanivimab	RBM Class II	mAb	EUA	Eli Lilly	SARS-CoV-2 convalescent individuals	recombinant human IgG1	6.0						>10000.0	10.1016/j.cell.2021.12.032
LY-CoV555/LY3819253	Bamlanivimab	RBM Class II	mAb	EUA	Eli Lilly	SARS-CoV-2 convalescent individuals	recombinant human IgG1	0.7						>10000.0	10.1038/s41586-021-04388-0
LY-CoV555/LY3819253	Bamlanivimab	RBM Class II	mAb	EUA	Eli Lilly	SARS-CoV-2 convalescent individuals	recombinant human IgG1	7.0						>10000.0	10.1016/S1473-3099(22)00129-3
LY-CoV555/LY3819253	Bamlanivimab	RBM Class II	mAb	EUA	Eli Lilly	SARS-CoV-2 convalescent individuals	recombinant human IgG1	2.2						>10000.0	10.1080/22221751.2022.2030200
LY-CoV555/LY3819253	Bamlanivimab	RBM Class II	mAb	EUA	Eli Lilly	SARS-CoV-2 convalescent individuals	recombinant human IgG1	3.1						>10000.0	10.1038/s41591-021-01676-0
LY-CoV016/LY3832479/JS016	Etesevimab	RBM Class I	mAb	EUA	Eli Lilly	SARS-CoV-2 convalescent individuals	recombinant human IgG1	5.5						>5000.0	10.1101/2021.12.28.474369
LY-CoV016/LY3832479/JS016	Etesevimab	RBM Class I	mAb	EUA	Eli Lilly	SARS-CoV-2 convalescent individuals	recombinant human IgG1	29.5						>10000.0	10.1101/2021.04.30.442182
LY-CoV016/LY3832479/JS016	Etesevimab	RBM Class I	mAb	EUA	Eli Lilly	SARS-CoV-2 convalescent individuals	recombinant human IgG1	50.5						>10000.0	10.1126/science.abn8897
LY-CoV016/LY3832479/JS016	Etesevimab	RBM Class I	mAb	EUA	Eli Lilly	SARS-CoV-2 convalescent individuals	recombinant human IgG1	31.6						>10000.0	10.1101/2022.02.07.479349
LY-CoV016/LY3832479/JS016	Etesevimab	RBM Class I	mAb	EUA	Eli Lilly	SARS-CoV-2 convalescent individuals	recombinant human IgG1	39.3						>10000.0	10.1016/j.cell.2022.01.019
LY-CoV016/LY3832479/JS016	Etesevimab	RBM Class I	mAb	EUA	Eli Lilly	SARS-CoV-2 convalescent individuals	recombinant human IgG1	12.0						>50000.0	10.1101/2022.01.19.476892
LY-CoV016/LY3832479/JS016	Etesevimab	RBM Class I	mAb	EUA	Eli Lilly	SARS-CoV-2 convalescent individuals	recombinant human IgG1	9.0						>5000.0	10.1101/2022.03.13.484037
LY-CoV016/LY3832479/JS016	Etesevimab	RBM Class I	mAb	EUA	Eli Lilly	SARS-CoV-2 convalescent individuals	recombinant human IgG1	59.2						>10000.0	10.1038/s41586-021-04386-2
LY-CoV016/LY3832479/JS016	Etesevimab	RBM Class I	mAb	EUA	Eli Lilly	SARS-CoV-2 convalescent individuals	recombinant human IgG1	32.0						>10000.0	10.1038/s41586-021-04385-3
LY-CoV016/LY3832479/JS016	Etesevimab	RBM Class I	mAb	EUA	Eli Lilly	SARS-CoV-2 convalescent individuals	recombinant human IgG1	20.0						>10000.0	10.1016/j.cell.2021.12.032
LY-CoV016/LY3832479/JS016	Etesevimab	RBM Class I	mAb	EUA	Eli Lilly	SARS-CoV-2 convalescent individuals	recombinant human IgG1	8.6						>10000.0	10.1038/s41586-021-04388-0
LY-CoV016/LY3832479/JS016	Etesevimab	RBM Class I	mAb	EUA	Eli Lilly	SARS-CoV-2 convalescent individuals	recombinant human IgG1	40.0						>10000.0	10.1016/S1473-3099(22)00129-3
LY-CoV016/LY3832479/JS016	Etesevimab	RBM Class I	mAb	EUA	Eli Lilly	SARS-CoV-2 convalescent individuals	recombinant human IgG1	6.9						>10000.0	10.1080/22221751.2022.2030200
LY-CoV016/LY3832479/JS016	Etesevimab	RBM Class I	mAb	EUA	Eli Lilly	SARS-CoV-2 convalescent individuals	recombinant human IgG1	19.4						>10000.0	10.1038/s41591-021-01676-0
	Bamlanivimab + Etesevimab	RBM Class II + RBM Class I	mAb cocktail	EUA	Eli Lilly	SARS-CoV-2 convalescent individuals	recombinant human IgG1	2.2						>5000.0	10.1101/2021.12.28.474369
	Bamlanivimab + Etesevimab	RBM Class II + RBM Class I	mAb cocktail	EUA	Eli Lilly	SARS-CoV-2 convalescent individuals	recombinant human IgG1	9.0						>5000.0	10.1101/2022.03.13.484037
	Bamlanivimab + Etesevimab	RBM Class II + RBM Class I	mAb cocktail	EUA	Eli Lilly	SARS-CoV-2 convalescent individuals	recombinant human IgG1	23.0						>10000.0	10.1038/s41586-021-04386-2
	Bamlanivimab + Etesevimab	RBM Class II + RBM Class I	mAb cocktail	EUA	Eli Lilly	SARS-CoV-2 convalescent individuals	recombinant human IgG1	5.0						>10000.0	10.1016/j.cell.2021.12.032
	Bamlanivimab + Etesevimab	RBM Class II + RBM Class I	mAb cocktail	EUA	Eli Lilly	SARS-CoV-2 convalescent individuals	recombinant human IgG1	2.4						>10000.0	10.1038/s41586-021-04388-0
REGN10933	Casirivimab	RBM Class I	mAb	EUA	Regeneron	VelocImmune mice and SARS-CoV-2 convalescent individuals	recombinant human IgG1	2.1						>5000.0	10.1101/2021.12.28.474369
REGN10933	Casirivimab	RBM Class I	mAb	EUA	Regeneron	VelocImmune mice and SARS-CoV-2 convalescent individuals	recombinant human IgG1	6.4						>10000.0	10.1101/2021.04.30.442182
REGN10933	Casirivimab	RBM Class I	mAb	EUA	Regeneron	VelocImmune mice and SARS-CoV-2 convalescent individuals	recombinant human IgG1	6.1						>10000.0	10.1126/science.abn8897
REGN10933	Casirivimab	RBM Class I	mAb	EUA	Regeneron	VelocImmune mice and SARS-CoV-2 convalescent individuals	recombinant human IgG1	5.3						>10000.0	10.1101/2022.02.07.479349
REGN10933	Casirivimab	RBM Class I	mAb	EUA	Regeneron	VelocImmune mice and SARS-CoV-2 convalescent individuals	recombinant human IgG1	6.1						>10000.0	10.1016/j.cell.2022.01.019
REGN10933	Casirivimab	RBM Class I	mAb	EUA	Regeneron	VelocImmune mice and SARS-CoV-2 convalescent individuals	recombinant human IgG1	8.7						>10000.0	10.1101/2022.02.14.480335
REGN10933	Casirivimab	RBM Class I	mAb	EUA	Regeneron	VelocImmune mice and SARS-CoV-2 convalescent individuals	recombinant human IgG1	2.0						>10000.0	10.1101/2022.01.12.22269023
REGN10933	Casirivimab	RBM Class I	mAb	EUA	Regeneron	VelocImmune mice and SARS-CoV-2 convalescent individuals	recombinant human IgG1	2.0						>50000.0	10.1101/2022.01.19.476892
REGN10933	Casirivimab	RBM Class I	mAb	EUA	Regeneron	VelocImmune mice and SARS-CoV-2 convalescent individuals	recombinant human IgG1	6.0						>5000.0	10.1101/2022.03.13.484037
REGN10933	Casirivimab	RBM Class I	mAb	EUA	Regeneron	VelocImmune mice and SARS-CoV-2 convalescent individuals	recombinant human IgG1	8.9						>10000.0	10.1038/s41586-021-04386-2
REGN10933	Casirivimab	RBM Class I	mAb	EUA	Regeneron	VelocImmune mice and SARS-CoV-2 convalescent individuals	recombinant human IgG1	5.0						>10000.0	10.1038/s41586-021-04385-3
REGN10933	Casirivimab	RBM Class I	mAb	EUA	Regeneron	VelocImmune mice and SARS-CoV-2 convalescent individuals	recombinant human IgG1	4.0						963.0	10.1016/j.cell.2021.12.032
REGN10933	Casirivimab	RBM Class I	mAb	EUA	Regeneron	VelocImmune mice and SARS-CoV-2 convalescent individuals	recombinant human IgG1	0.3						>10000.0	10.1038/s41586-021-04388-0
REGN10933	Casirivimab	RBM Class I	mAb	EUA	Regeneron	VelocImmune mice and SARS-CoV-2 convalescent individuals	recombinant human IgG1	9.0						>10000.0	10.1016/S1473-3099(22)00129-3
REGN10933	Casirivimab	RBM Class I	mAb	EUA	Regeneron	VelocImmune mice and SARS-CoV-2 convalescent individuals	recombinant human IgG1	36.0						>1000.0	10.1101/2021.12.20.21268048
REGN10933	Casirivimab	RBM Class I	mAb	EUA	Regeneron	VelocImmune mice and SARS-CoV-2 convalescent individuals	recombinant human IgG1	2.0						>10000.0	10.1080/22221751.2022.2030200
REGN10933	Casirivimab	RBM Class I	mAb	EUA	Regeneron	VelocImmune mice and SARS-CoV-2 convalescent individuals	recombinant human IgG1	1.9						>10000.0	10.1038/s41591-021-01676-0
REGN10987	Imdevimab	RBD Core Cluster I	mAb	EUA	Regeneron	VelocImmune mice and SARS-CoV-2 convalescent individuals	recombinant human IgG1	2.1						>5000.0	10.1101/2021.12.28.474369
REGN10987	Imdevimab	RBD Core Cluster I	mAb	EUA	Regeneron	VelocImmune mice and SARS-CoV-2 convalescent individuals	recombinant human IgG1	21.0						>10000.0	10.1101/2021.04.30.442182
REGN10987	Imdevimab	RBD Core Cluster I	mAb	EUA	Regeneron	VelocImmune mice and SARS-CoV-2 convalescent individuals	recombinant human IgG1	20.0						>10000.0	10.1126/science.abn8897
REGN10987	Imdevimab	RBD Core Cluster I	mAb	EUA	Regeneron	VelocImmune mice and SARS-CoV-2 convalescent individuals	recombinant human IgG1	5.4						>10000.0	10.1101/2022.02.07.479349
REGN10987	Imdevimab	RBD Core Cluster I	mAb	EUA	Regeneron	VelocImmune mice and SARS-CoV-2 convalescent individuals	recombinant human IgG1	9.6						>10000.0	10.1016/j.cell.2022.01.019
REGN10987	Imdevimab	RBD Core Cluster I	mAb	EUA	Regeneron	VelocImmune mice and SARS-CoV-2 convalescent individuals	recombinant human IgG1	6.6						>10000.0	10.1101/2022.02.14.480335
REGN10987	Imdevimab	RBD Core Cluster I	mAb	EUA	Regeneron	VelocImmune mice and SARS-CoV-2 convalescent individuals	recombinant human IgG1	9.0						>10000.0	10.1101/2022.01.12.22269023
REGN10987	Imdevimab	RBD Core Cluster I	mAb	EUA	Regeneron	VelocImmune mice and SARS-CoV-2 convalescent individuals	recombinant human IgG1	2.0						>50000.0	10.1101/2022.01.19.476892
REGN10987	Imdevimab	RBD Core Cluster I	mAb	EUA	Regeneron	VelocImmune mice and SARS-CoV-2 convalescent individuals	recombinant human IgG1	2.3						>10000.0	10.1101/2022.01.30.478305
REGN10987	Imdevimab	RBD Core Cluster I	mAb	EUA	Regeneron	VelocImmune mice and SARS-CoV-2 convalescent individuals	recombinant human IgG1	25.0						>5000.0	10.1101/2022.03.13.484037
REGN10987	Imdevimab	RBD Core Cluster I	mAb	EUA	Regeneron	VelocImmune mice and SARS-CoV-2 convalescent individuals	recombinant human IgG1	25.1						>10000.0	10.1038/s41586-021-04386-2
REGN10987	Imdevimab	RBD Core Cluster I	mAb	EUA	Regeneron	VelocImmune mice and SARS-CoV-2 convalescent individuals	recombinant human IgG1	5.0						>10000.0	10.1038/s41586-021-04385-3
REGN10987	Imdevimab	RBD Core Cluster I	mAb	EUA	Regeneron	VelocImmune mice and SARS-CoV-2 convalescent individuals	recombinant human IgG1	9.0						>10000.0	10.1016/j.cell.2021.12.032
REGN10987	Imdevimab	RBD Core Cluster I	mAb	EUA	Regeneron	VelocImmune mice and SARS-CoV-2 convalescent individuals	recombinant human IgG1	0.6						>10000.0	10.1038/s41586-021-04388-0
REGN10987	Imdevimab	RBD Core Cluster I	mAb	EUA	Regeneron	VelocImmune mice and SARS-CoV-2 convalescent individuals	recombinant human IgG1	8.0						>10000.0	10.1016/S1473-3099(22)00129-3
REGN10987	Imdevimab	RBD Core Cluster I	mAb	EUA	Regeneron	VelocImmune mice and SARS-CoV-2 convalescent individuals	recombinant human IgG1	34.0						>1000.0	10.1101/2021.12.20.21268048
REGN10987	Imdevimab	RBD Core Cluster I	mAb	EUA	Regeneron	VelocImmune mice and SARS-CoV-2 convalescent individuals	recombinant human IgG1	2.8						>10000.0	10.1080/22221751.2022.2030200
REGN10987	Imdevimab	RBD Core Cluster I	mAb	EUA	Regeneron	VelocImmune mice and SARS-CoV-2 convalescent individuals	recombinant human IgG1	9.4						>10000.0	10.1038/s41591-021-01676-0
REGEN-COV	Casirivimab + Imdevimab	RBM Class I + RBD Core Cluster I	mAb cocktail	EUA	Regeneron	VelocImmune mice and SARS-CoV-2 convalescent individuals	recombinant human IgG1	0.8						>5000.0	10.1101/2021.12.28.474369
REGEN-COV	Casirivimab + Imdevimab	RBM Class I + RBD Core Cluster I	mAb cocktail	EUA	Regeneron	VelocImmune mice and SARS-CoV-2 convalescent individuals	recombinant human IgG1	3.1						>10000.0	10.1101/2022.02.14.480335
REGEN-COV	Casirivimab + Imdevimab	RBM Class I + RBD Core Cluster I	mAb cocktail	EUA	Regeneron	VelocImmune mice and SARS-CoV-2 convalescent individuals	recombinant human IgG1	6.0						>5000.0	10.1101/2022.03.13.484037
REGEN-COV	Casirivimab + Imdevimab	RBM Class I + RBD Core Cluster I	mAb cocktail	EUA	Regeneron	VelocImmune mice and SARS-CoV-2 convalescent individuals	recombinant human IgG1	7.2						>10000.0	10.1038/s41586-021-04386-2
REGEN-COV	Casirivimab + Imdevimab	RBM Class I + RBD Core Cluster I	mAb cocktail	EUA	Regeneron	VelocImmune mice and SARS-CoV-2 convalescent individuals	recombinant human IgG1	4.0						797.0	10.1016/j.cell.2021.12.032
REGEN-COV	Casirivimab + Imdevimab	RBM Class I + RBD Core Cluster I	mAb cocktail	EUA	Regeneron	VelocImmune mice and SARS-CoV-2 convalescent individuals	recombinant human IgG1	1.0						>10000.0	10.1038/s41586-021-04388-0
REGEN-COV	Casirivimab + Imdevimab	RBM Class I + RBD Core Cluster I	mAb cocktail	EUA	Regeneron	VelocImmune mice and SARS-CoV-2 convalescent individuals	recombinant human IgG1	9.0						16623.0	10.1101/2021.12.13.21267761
AZD1061/COV2-2130	Cilgavimab	RBM Class II	mAb	EUA	AstraZeneca	SARS-CoV-2 convalescent individuals	recombinant human IgG1	4.2						6184.6	10.1101/2021.04.30.442182
AZD1061/COV2-2130	Cilgavimab	RBM Class II	mAb	EUA	AstraZeneca	SARS-CoV-2 convalescent individuals	recombinant human IgG1	3.7						5850.0	10.1126/science.abn8897
AZD1061/COV2-2130	Cilgavimab	RBM Class II	mAb	EUA	AstraZeneca	SARS-CoV-2 convalescent individuals	recombinant human IgG1	1.4						>10000.0	10.1101/2022.02.07.479349
AZD1061/COV2-2130	Cilgavimab	RBM Class II	mAb	EUA	AstraZeneca	SARS-CoV-2 convalescent individuals	recombinant human IgG1	2.2						1656.0	10.1016/j.cell.2022.01.019
AZD1061/COV2-2130	Cilgavimab	RBM Class II	mAb	EUA	AstraZeneca	SARS-CoV-2 convalescent individuals	recombinant human IgG1	35.3						9105.0	10.1101/2022.01.19.476998
AZD1061/COV2-2130	Cilgavimab	RBM Class II	mAb	EUA	AstraZeneca	SARS-CoV-2 convalescent individuals	recombinant human IgG1	5.0						>5000.0	10.1101/2022.03.13.484037
AZD1061/COV2-2130	Cilgavimab	RBM Class II	mAb	EUA	AstraZeneca	SARS-CoV-2 convalescent individuals	recombinant human IgG1	8.1						2772.0	10.1038/s41586-021-04386-2
AZD1061/COV2-2130	Cilgavimab	RBM Class II	mAb	EUA	AstraZeneca	SARS-CoV-2 convalescent individuals	recombinant human IgG1	2.0						2178.0	10.1038/s41586-021-04385-3
AZD1061/COV2-2130	Cilgavimab	RBM Class II	mAb	EUA	AstraZeneca	SARS-CoV-2 convalescent individuals	recombinant human IgG1	2.0						763.8	10.1038/s41586-021-04388-0
AZD1061/COV2-2130	Cilgavimab	RBM Class II	mAb	EUA	AstraZeneca	SARS-CoV-2 convalescent individuals	recombinant human IgG1	2.0						>10000.0	10.1080/22221751.2022.2030200
AZD1061/COV2-2130	Cilgavimab	RBM Class II	mAb	EUA	AstraZeneca	SARS-CoV-2 convalescent individuals	recombinant human IgG1	4.1						>1600.0	https://opendata.ncats.nih.gov/variant/datasets
AZD1061/COV2-2130	Cilgavimab	RBM Class II	mAb	EUA	AstraZeneca	SARS-CoV-2 convalescent individuals	recombinant human IgG1	7.5						>1000.0	https://opendata.ncats.nih.gov/variant/datasets
AZD8895/COV2-2196	Tixagevimab	RBM Class I	mAb	EUA	AstraZeneca	SARS-CoV-2 convalescent individuals	recombinant human IgG1	8.6						29498.0	10.1101/2022.02.15.480166
AZD8895/COV2-2196	Tixagevimab	RBM Class I	mAb	EUA	AstraZeneca	SARS-CoV-2 convalescent individuals	recombinant human IgG1	1.5						154.1	10.1101/2021.04.30.442182
AZD8895/COV2-2196	Tixagevimab	RBM Class I	mAb	EUA	AstraZeneca	SARS-CoV-2 convalescent individuals	recombinant human IgG1	2.0						269.0	10.1126/science.abn8897
AZD8895/COV2-2196	Tixagevimab	RBM Class I	mAb	EUA	AstraZeneca	SARS-CoV-2 convalescent individuals	recombinant human IgG1	1.3						6860.0	10.1101/2022.02.07.479349
AZD8895/COV2-2196	Tixagevimab	RBM Class I	mAb	EUA	AstraZeneca	SARS-CoV-2 convalescent individuals	recombinant human IgG1	2.2						6042.0	10.1016/j.cell.2022.01.019
AZD8895/COV2-2196	Tixagevimab	RBM Class I	mAb	EUA	AstraZeneca	SARS-CoV-2 convalescent individuals	recombinant human IgG1	6.7						638.6	10.1101/2022.01.19.476998
AZD8895/COV2-2196	Tixagevimab	RBM Class I	mAb	EUA	AstraZeneca	SARS-CoV-2 convalescent individuals	recombinant human IgG1	1.0						>5000.0	10.1101/2022.03.13.484037
AZD8895/COV2-2196	Tixagevimab	RBM Class I	mAb	EUA	AstraZeneca	SARS-CoV-2 convalescent individuals	recombinant human IgG1	4.3						>10000.0	10.1038/s41586-021-04386-2
AZD8895/COV2-2196	Tixagevimab	RBM Class I	mAb	EUA	AstraZeneca	SARS-CoV-2 convalescent individuals	recombinant human IgG1	1.0						6860.0	10.1038/s41586-021-04385-3
AZD8895/COV2-2196	Tixagevimab	RBM Class I	mAb	EUA	AstraZeneca	SARS-CoV-2 convalescent individuals	recombinant human IgG1	0.2						201.5	10.1038/s41586-021-04388-0
AZD8895/COV2-2196	Tixagevimab	RBM Class I	mAb	EUA	AstraZeneca	SARS-CoV-2 convalescent individuals	recombinant human IgG1	0.9						>10000.0	10.1080/22221751.2022.2030200
AZD8895/COV2-2196	Tixagevimab	RBM Class I	mAb	EUA	AstraZeneca	SARS-CoV-2 convalescent individuals	recombinant human IgG1	1.3						799.8	https://opendata.ncats.nih.gov/variant/datasets
AZD8895/COV2-2196	Tixagevimab	RBM Class I	mAb	EUA	AstraZeneca	SARS-CoV-2 convalescent individuals	recombinant human IgG1	1.6						>1600.0	https://opendata.ncats.nih.gov/variant/datasets
AZD7442/Evusheld	Cilgavimab + Tixagevimab	RBM Class II + RBM Class I	mAb cocktail	EUA	AstraZeneca	SARS-CoV-2 convalescent individuals	recombinant human IgG1	2.4						861.5	10.1101/2022.02.15.480166
AZD7442/Evusheld	Cilgavimab + Tixagevimab	RBM Class II + RBM Class I	mAb cocktail	EUA	AstraZeneca	SARS-CoV-2 convalescent individuals	recombinant human IgG1	5.0						1313.0	10.1101/2022.03.13.484037
AZD7442/Evusheld	Cilgavimab + Tixagevimab	RBM Class II + RBM Class I	mAb cocktail	EUA	AstraZeneca	SARS-CoV-2 convalescent individuals	recombinant human IgG1	3.8						418.0	10.1038/s41586-021-04386-2
AZD7442/Evusheld	Cilgavimab + Tixagevimab	RBM Class II + RBM Class I	mAb cocktail	EUA	AstraZeneca	SARS-CoV-2 convalescent individuals	recombinant human IgG1	0.5						50.4	10.1038/s41586-021-04388-0
AZD7442/Evusheld	Cilgavimab + Tixagevimab	RBM Class II + RBM Class I	mAb cocktail	EUA	AstraZeneca	SARS-CoV-2 convalescent individuals	recombinant human IgG1	1.3						171.1	https://opendata.ncats.nih.gov/variant/datasets
AZD7442/Evusheld	Cilgavimab + Tixagevimab	RBM Class II + RBM Class I	mAb cocktail	EUA	AstraZeneca	SARS-CoV-2 convalescent individuals	recombinant human IgG1	1.5						276.7	https://opendata.ncats.nih.gov/variant/datasets
VIR-7831/GSK4182136/S309	Sotrovimab	RBD Core Cluster I	mAb	EUA	Vir Biotechnol	SARS-CoV-1 convalescent individuals	recombinant human IgG1	16.6						2850.0	10.1101/2021.12.28.474369
VIR-7831/GSK4182136/S309	Sotrovimab	RBD Core Cluster I	mAb	EUA	Vir Biotechnol	SARS-CoV-1 convalescent individuals	recombinant human IgG1	140.3						1480.0	10.1101/2022.02.15.480166
VIR-7831/GSK4182136/S309	Sotrovimab	RBD Core Cluster I	mAb	EUA	Vir Biotechnol	SARS-CoV-1 convalescent individuals	recombinant human IgG1	32.9						282.9	10.1101/2021.04.30.442182
VIR-7831/GSK4182136/S309	Sotrovimab	RBD Core Cluster I	mAb	EUA	Vir Biotechnol	SARS-CoV-1 convalescent individuals	recombinant human IgG1	36.1						281.0	10.1126/science.abn8897
VIR-7831/GSK4182136/S309	Sotrovimab	RBD Core Cluster I	mAb	EUA	Vir Biotechnol	SARS-CoV-1 convalescent individuals	recombinant human IgG1	78.3						356.0	10.1101/2022.02.07.479349
VIR-7831/GSK4182136/S309	Sotrovimab	RBD Core Cluster I	mAb	EUA	Vir Biotechnol	SARS-CoV-1 convalescent individuals	recombinant human IgG1	12.0						57.0	10.1101/2022.02.14.480335
VIR-7831/GSK4182136/S309	Sotrovimab	RBD Core Cluster I	mAb	EUA	Vir Biotechnol	SARS-CoV-1 convalescent individuals	recombinant human IgG1	93.0						158.0	10.1101/2022.01.19.476892
VIR-7831/GSK4182136/S309	Sotrovimab	RBD Core Cluster I	mAb	EUA	Vir Biotechnol	SARS-CoV-1 convalescent individuals	recombinant human IgG1	30.8						192.0	10.1101/2022.01.30.478305
VIR-7831/GSK4182136/S309	Sotrovimab	RBD Core Cluster I	mAb	EUA	Vir Biotechnol	SARS-CoV-1 convalescent individuals	recombinant human IgG1	72.0						925.0	10.1101/2022.03.13.484037
VIR-7831/GSK4182136/S309	Sotrovimab	RBD Core Cluster I	mAb	EUA	Vir Biotechnol	SARS-CoV-1 convalescent individuals	recombinant human IgG1	90.6						260.0	10.1038/s41586-021-04386-2
VIR-7831/GSK4182136/S309	Sotrovimab	RBD Core Cluster I	mAb	EUA	Vir Biotechnol	SARS-CoV-1 convalescent individuals	recombinant human IgG1	58.0						181.0	10.1038/s41586-021-04385-3
VIR-7831/GSK4182136/S309	Sotrovimab	RBD Core Cluster I	mAb	EUA	Vir Biotechnol	SARS-CoV-1 convalescent individuals	recombinant human IgG1	43.0						157.0	10.1016/j.cell.2021.12.032
VIR-7831/GSK4182136/S309	Sotrovimab	RBD Core Cluster I	mAb	EUA	Vir Biotechnol	SARS-CoV-1 convalescent individuals	recombinant human IgG1	64.3						167.3	10.1038/s41586-021-04388-0
VIR-7831/GSK4182136/S309	Sotrovimab	RBD Core Cluster I	mAb	EUA	Vir Biotechnol	SARS-CoV-1 convalescent individuals	recombinant human IgG1	100.0						200.0	10.1016/S1473-3099(22)00129-3
VIR-7831/GSK4182136/S309	Sotrovimab	RBD Core Cluster I	mAb	EUA	Vir Biotechnol	SARS-CoV-1 convalescent individuals	recombinant human IgG1	8.4						58.5	10.1080/22221751.2022.2030200
VIR-7831/GSK4182136/S309	Sotrovimab	RBD Core Cluster I	mAb	EUA	Vir Biotechnol	SARS-CoV-1 convalescent individuals	recombinant human IgG1	324.0						259.0	10.1101/2021.12.13.21267761
VIR-7831/GSK4182136/S309	Sotrovimab	RBD Core Cluster I	mAb	EUA	Vir Biotechnol	SARS-CoV-1 convalescent individuals	recombinant human IgG1	1964.2						95.0	10.1038/s41591-021-01676-0
LY-CoV1404	Bebtelovimab	RBM Class II	mAb	EUA	Eli Lilly	SARS-CoV-2 convalescent individuals	recombinant human IgG1	2.8						3.1	10.1101/2021.04.30.442182
LY-CoV1404	Bebtelovimab	RBM Class II	mAb	EUA	Eli Lilly	SARS-CoV-2 convalescent individuals	recombinant human IgG1	3.0						2.0	10.1101/2021.04.30.442182
LY-CoV1404	Bebtelovimab	RBM Class II	mAb	EUA	Eli Lilly	SARS-CoV-2 convalescent individuals	recombinant human IgG1	3.0						5.1	10.1126/science.abn8897
LY-CoV1404	Bebtelovimab	RBM Class II	mAb	EUA	Eli Lilly	SARS-CoV-2 convalescent individuals	recombinant human IgG1	1.5						0.6	10.1101/2022.02.07.479349
CT-P59	Regdanvimab	RBM Class I	mAb	KR-Approved	Celltrion	SARS-CoV-2 convalescent individuals	recombinant human IgG1	1.5						>10000.0	10.1101/2021.04.30.442182
CT-P59	Regdanvimab	RBM Class I	mAb	KR-Approved	Celltrion	SARS-CoV-2 convalescent individuals	recombinant human IgG1	1.5						>10000.0	10.1126/science.abn8897
CT-P59	Regdanvimab	RBM Class I	mAb	KR-Approved	Celltrion	SARS-CoV-2 convalescent individuals	recombinant human IgG1	4.3						>10000.0	10.1038/s41586-021-04386-2
CT-P59	Regdanvimab	RBM Class I	mAb	KR-Approved	Celltrion	SARS-CoV-2 convalescent individuals	recombinant human IgG1	0.8						>10000.0	10.1080/22221751.2022.2030200
LY-CoV555/LY3819253	Bamlanivimab	RBM Class II	mAb	EUA	Eli Lilly	SARS-CoV-2 convalescent individuals	recombinant human IgG1									6.0						>10000.0	10.1016/j.cell.2021.12.046
LY-CoV555/LY3819253	Bamlanivimab	RBM Class II	mAb	EUA	Eli Lilly	SARS-CoV-2 convalescent individuals	recombinant human IgG1									32.0						>10000.0	10.1101/2021.12.14.21267772
LY-CoV555/LY3819253	Bamlanivimab	RBM Class II	mAb	EUA	Eli Lilly	SARS-CoV-2 convalescent individuals	recombinant human IgG1									13.0						>1000.0	10.1038/s41598-022-08559-5
LY-CoV555/LY3819253	Bamlanivimab	RBM Class II	mAb	EUA	Eli Lilly	SARS-CoV-2 convalescent individuals	recombinant human IgG1									4.7						>50000.0	10.1056/NEJMc2119407
LY-CoV555/LY3819253	Bamlanivimab	RBM Class II	mAb	EUA	Eli Lilly	SARS-CoV-2 convalescent individuals	recombinant human IgG1									11.8						>10000.0	10.1038/s41591-021-01678-y
LY-CoV016/LY3832479/JS016	Etesevimab	RBM Class I	mAb	EUA	Eli Lilly	SARS-CoV-2 convalescent individuals	recombinant human IgG1									34.0						>10000.0	10.1016/j.cell.2021.12.046
LY-CoV016/LY3832479/JS016	Etesevimab	RBM Class I	mAb	EUA	Eli Lilly	SARS-CoV-2 convalescent individuals	recombinant human IgG1									49.0						>1000.0	10.1038/s41598-022-08559-5
LY-CoV016/LY3832479/JS016	Etesevimab	RBM Class I	mAb	EUA	Eli Lilly	SARS-CoV-2 convalescent individuals	recombinant human IgG1									18.2						>50000.0	10.1056/NEJMc2119407
	Bamlanivimab + Etesevimab	RBM Class II + RBM Class I	mAb cocktail	EUA	Eli Lilly	SARS-CoV-2 convalescent individuals	recombinant human IgG1									12.6						>10000.0	10.1056/NEJMc2119407
	Bamlanivimab + Etesevimab	RBM Class II + RBM Class I	mAb cocktail	EUA	Eli Lilly	SARS-CoV-2 convalescent individuals	recombinant human IgG1									21.8						>10000.0	10.1038/s41591-021-01678-y
REGN10933	Casirivimab	RBM Class I	mAb	EUA	Regeneron	VelocImmune mice and SARS-CoV-2 convalescent individuals	recombinant human IgG1									4.0						>10000.0	10.1016/j.cell.2021.12.046
REGN10933	Casirivimab	RBM Class I	mAb	EUA	Regeneron	VelocImmune mice and SARS-CoV-2 convalescent individuals	recombinant human IgG1									27.0						>1000.0	10.1101/2021.12.14.21267772
REGN10933	Casirivimab	RBM Class I	mAb	EUA	Regeneron	VelocImmune mice and SARS-CoV-2 convalescent individuals	recombinant human IgG1									8.0						>1000.0	10.1038/s41598-022-08559-5
REGN10933	Casirivimab	RBM Class I	mAb	EUA	Regeneron	VelocImmune mice and SARS-CoV-2 convalescent individuals	recombinant human IgG1									4.7						>10000.0	10.1038/s41586-022-04474-x
REGN10933	Casirivimab	RBM Class I	mAb	EUA	Regeneron	VelocImmune mice and SARS-CoV-2 convalescent individuals	recombinant human IgG1									12.4						>10000.0	10.1038/s41591-021-01678-y
REGN10987	Imdevimab	RBD Core Cluster I	mAb	EUA	Regeneron	VelocImmune mice and SARS-CoV-2 convalescent individuals	recombinant human IgG1									32.0						>10000.0	10.1016/j.cell.2021.12.046
REGN10987	Imdevimab	RBD Core Cluster I	mAb	EUA	Regeneron	VelocImmune mice and SARS-CoV-2 convalescent individuals	recombinant human IgG1									25.0						>1000.0	10.1101/2021.12.14.21267772
REGN10987	Imdevimab	RBD Core Cluster I	mAb	EUA	Regeneron	VelocImmune mice and SARS-CoV-2 convalescent individuals	recombinant human IgG1									9.0						>1000.0	10.1038/s41598-022-08559-5
REGN10987	Imdevimab	RBD Core Cluster I	mAb	EUA	Regeneron	VelocImmune mice and SARS-CoV-2 convalescent individuals	recombinant human IgG1									3.0						>50000.0	10.1056/NEJMc2119407
REGN10987	Imdevimab	RBD Core Cluster I	mAb	EUA	Regeneron	VelocImmune mice and SARS-CoV-2 convalescent individuals	recombinant human IgG1									7.0						>10000.0	10.1038/s41586-022-04474-x
REGN10987	Imdevimab	RBD Core Cluster I	mAb	EUA	Regeneron	VelocImmune mice and SARS-CoV-2 convalescent individuals	recombinant human IgG1									36.1						>10000.0	10.1038/s41591-021-01678-y
REGEN-COV	Casirivimab + Imdevimab	RBM Class I + RBD Core Cluster I	mAb cocktail	EUA	Regeneron	VelocImmune mice and SARS-CoV-2 convalescent individuals	recombinant human IgG1									3.5						>10000.0	10.1056/NEJMc2119407
REGEN-COV	Casirivimab + Imdevimab	RBM Class I + RBD Core Cluster I	mAb cocktail	EUA	Regeneron	VelocImmune mice and SARS-CoV-2 convalescent individuals	recombinant human IgG1									4.8						>10000.0	10.1038/s41586-022-04474-x
REGEN-COV	Casirivimab + Imdevimab	RBM Class I + RBD Core Cluster I	mAb cocktail	EUA	Regeneron	VelocImmune mice and SARS-CoV-2 convalescent individuals	recombinant human IgG1									9.9						>10000.0	10.1038/s41591-021-01678-y
AZD1061/COV2-2130	Cilgavimab	RBM Class II	mAb	EUA	AstraZeneca	SARS-CoV-2 convalescent individuals	recombinant human IgG1									18.0						>1000.0	10.1101/2021.12.14.21267772
AZD8895/COV2-2196	Tixagevimab	RBM Class I	mAb	EUA	AstraZeneca	SARS-CoV-2 convalescent individuals	recombinant human IgG1									26.0						>5000.0	10.1038/s41598-022-08559-5
CT-P59	Regdanvimab	RBM Class I	mAb	KR-Approved	Celltrion	SARS-CoV-2 convalescent individuals	recombinant human IgG1									13.0						>1000.0	10.1038/s41598-022-08559-5
CT-P59	Regdanvimab	RBM Class I	mAb	KR-Approved	Celltrion	SARS-CoV-2 convalescent individuals	recombinant human IgG1									2.4						>10000.0	10.1038/s41591-021-01678-y
LY-CoV555/LY3819253	Bamlanivimab	RBM Class II	mAb	EUA	Eli Lilly	SARS-CoV-2 convalescent individuals	recombinant human IgG1	12.8						>10000.0	10.1101/2022.02.07.479349
LY-CoV555/LY3819253	Bamlanivimab	RBM Class II	mAb	EUA	Eli Lilly	SARS-CoV-2 convalescent individuals	recombinant human IgG1	7.2						>10000.0	10.1101/2022.02.07.479306
LY-CoV016/LY3832479/JS016	Etesevimab	RBM Class I	mAb	EUA	Eli Lilly	SARS-CoV-2 convalescent individuals	recombinant human IgG1	31.6						>10000.0	10.1101/2022.02.07.479349
LY-CoV016/LY3832479/JS016	Etesevimab	RBM Class I	mAb	EUA	Eli Lilly	SARS-CoV-2 convalescent individuals	recombinant human IgG1	22.5						>10000.0	10.1101/2022.02.07.479306
	Bamlanivimab + Etesevimab	RBM Class II + RBM Class I	mAb cocktail	EUA	Eli Lilly	SARS-CoV-2 convalescent individuals	recombinant human IgG1	10.0						>10000.0	10.1101/2022.02.07.479306
REGN10933	Casirivimab	RBM Class I	mAb	EUA	Regeneron	VelocImmune mice and SARS-CoV-2 convalescent individuals	recombinant human IgG1	5.3						>10000.0	10.1101/2022.02.07.479349
REGN10933	Casirivimab	RBM Class I	mAb	EUA	Regeneron	VelocImmune mice and SARS-CoV-2 convalescent individuals	recombinant human IgG1	4.8						>10000.0	10.1101/2022.02.07.479306
REGN10933	Casirivimab	RBM Class I	mAb	EUA	Regeneron	VelocImmune mice and SARS-CoV-2 convalescent individuals	recombinant human IgG1	8.7						>10000.0	10.1101/2022.02.14.480335
REGN10987	Imdevimab	RBD Core Cluster I	mAb	EUA	Regeneron	VelocImmune mice and SARS-CoV-2 convalescent individuals	recombinant human IgG1	5.4						549.0	10.1101/2022.02.07.479349
REGN10987	Imdevimab	RBD Core Cluster I	mAb	EUA	Regeneron	VelocImmune mice and SARS-CoV-2 convalescent individuals	recombinant human IgG1	6.5						1425.9	10.1101/2022.02.07.479306
REGN10987	Imdevimab	RBD Core Cluster I	mAb	EUA	Regeneron	VelocImmune mice and SARS-CoV-2 convalescent individuals	recombinant human IgG1	6.6						>10000.0	10.1101/2022.02.14.480335
REGEN-COV	Casirivimab + Imdevimab	RBM Class I + RBD Core Cluster I	mAb cocktail	EUA	Regeneron	VelocImmune mice and SARS-CoV-2 convalescent individuals	recombinant human IgG1	6.7						2303.2	10.1101/2022.02.07.479306
REGEN-COV	Casirivimab + Imdevimab	RBM Class I + RBD Core Cluster I	mAb cocktail	EUA	Regeneron	VelocImmune mice and SARS-CoV-2 convalescent individuals	recombinant human IgG1	3.1						>10000.0	10.1101/2022.02.14.480335
AZD1061/COV2-2130	Cilgavimab	RBM Class II	mAb	EUA	AstraZeneca	SARS-CoV-2 convalescent individuals	recombinant human IgG1	1.4						5.6	10.1101/2022.02.07.479349
AZD1061/COV2-2130	Cilgavimab	RBM Class II	mAb	EUA	AstraZeneca	SARS-CoV-2 convalescent individuals	recombinant human IgG1	16.5						28.1	10.1101/2022.02.07.479306
AZD1061/COV2-2130	Cilgavimab	RBM Class II	mAb	EUA	AstraZeneca	SARS-CoV-2 convalescent individuals	recombinant human IgG1	6.9						12192.0	10.1101/2022.02.15.480166
AZD8895/COV2-2196	Tixagevimab	RBM Class I	mAb	EUA	AstraZeneca	SARS-CoV-2 convalescent individuals	recombinant human IgG1	1.3						3420.0	10.1101/2022.02.07.479349
AZD8895/COV2-2196	Tixagevimab	RBM Class I	mAb	EUA	AstraZeneca	SARS-CoV-2 convalescent individuals	recombinant human IgG1	5.1						3437.5	10.1101/2022.02.07.479306
AZD7442/Evusheld	Cilgavimab + Tixagevimab	RBM Class II + RBM Class I	mAb cocktail	EUA	AstraZeneca	SARS-CoV-2 convalescent individuals	recombinant human IgG1	5.3						44.4	10.1101/2022.02.07.479306
AZD7442/Evusheld	Cilgavimab + Tixagevimab	RBM Class II + RBM Class I	mAb cocktail	EUA	AstraZeneca	SARS-CoV-2 convalescent individuals	recombinant human IgG1	2.4						4608.0	10.1101/2022.02.15.480166
VIR-7831/GSK4182136/S309	Sotrovimab	RBD Core Cluster I	mAb	EUA	Vir Biotechnol	SARS-CoV-1 convalescent individuals	recombinant human IgG1	78.3						944.0	10.1101/2022.02.07.479349
VIR-7831/GSK4182136/S309	Sotrovimab	RBD Core Cluster I	mAb	EUA	Vir Biotechnol	SARS-CoV-1 convalescent individuals	recombinant human IgG1	43.4						1142.8	10.1101/2022.02.07.479306
VIR-7831/GSK4182136/S309	Sotrovimab	RBD Core Cluster I	mAb	EUA	Vir Biotechnol	SARS-CoV-1 convalescent individuals	recombinant human IgG1	12.0						420.0	10.1101/2022.02.14.480335
VIR-7831/GSK4182136/S309	Sotrovimab	RBD Core Cluster I	mAb	EUA	Vir Biotechnol	SARS-CoV-1 convalescent individuals	recombinant human IgG1	140.3						47755.0	10.1101/2022.02.15.480166
LY-CoV1404	Bebtelovimab	RBM Class II	mAb	EUA	Eli Lilly	SARS-CoV-2 convalescent individuals	recombinant human IgG1	1.5						0.8	10.1101/2022.02.07.479349
LY-CoV1404	Bebtelovimab	RBM Class II	mAb	EUA	Eli Lilly	SARS-CoV-2 convalescent individuals	recombinant human IgG1	5.3						5.3	10.1101/2022.02.07.479306
LY-CoV555/LY3819253	Bamlanivimab	RBM Class II	mAb	EUA	Eli Lilly	SARS-CoV-2 convalescent individuals	recombinant human IgG1									4.7						>50000.0	10.1056/NEJMc2201933
LY-CoV016/LY3832479/JS016	Etesevimab	RBM Class I	mAb	EUA	Eli Lilly	SARS-CoV-2 convalescent individuals	recombinant human IgG1									3.8						>9000.0	10.1038/s41591-022-01792-5
LY-CoV016/LY3832479/JS016	Etesevimab	RBM Class I	mAb	EUA	Eli Lilly	SARS-CoV-2 convalescent individuals	recombinant human IgG1									18.2						>50000.0	10.1056/NEJMc2201933
	Bamlanivimab + Etesevimab	RBM Class II + RBM Class I	mAb cocktail	EUA	Eli Lilly	SARS-CoV-2 convalescent individuals	recombinant human IgG1									12.6						>10000.0	10.1056/NEJMc2201933
REGN10933	Casirivimab	RBM Class I	mAb	EUA	Regeneron	VelocImmune mice and SARS-CoV-2 convalescent individuals	recombinant human IgG1									0.6						>9000.0	10.1038/s41591-022-01792-5
REGN10933	Casirivimab	RBM Class I	mAb	EUA	Regeneron	VelocImmune mice and SARS-CoV-2 convalescent individuals	recombinant human IgG1									2.8						1666.2	10.1056/NEJMc2201933
REGN10987	Imdevimab	RBD Core Cluster I	mAb	EUA	Regeneron	VelocImmune mice and SARS-CoV-2 convalescent individuals	recombinant human IgG1									1.2						693.0	10.1038/s41591-022-01792-5
REGN10987	Imdevimab	RBD Core Cluster I	mAb	EUA	Regeneron	VelocImmune mice and SARS-CoV-2 convalescent individuals	recombinant human IgG1									3.0						68.7	10.1056/NEJMc2201933
REGEN-COV	Casirivimab + Imdevimab	RBM Class I + RBD Core Cluster I	mAb cocktail	EUA	Regeneron	VelocImmune mice and SARS-CoV-2 convalescent individuals	recombinant human IgG1									8.0						980.0	10.1101/2022.03.18.484873
REGEN-COV	Casirivimab + Imdevimab	RBM Class I + RBD Core Cluster I	mAb cocktail	EUA	Regeneron	VelocImmune mice and SARS-CoV-2 convalescent individuals	recombinant human IgG1									3.5						222.6	10.1056/NEJMc2201933
AZD1061/COV2-2130	Cilgavimab	RBM Class II	mAb	EUA	AstraZeneca	SARS-CoV-2 convalescent individuals	recombinant human IgG1									8.5						9.3	10.1038/s41591-022-01792-5
AZD1061/COV2-2130	Cilgavimab	RBM Class II	mAb	EUA	AstraZeneca	SARS-CoV-2 convalescent individuals	recombinant human IgG1									7.7						4.4	10.1056/NEJMc2201933
AZD1061/COV2-2130	Cilgavimab	RBM Class II	mAb	EUA	AstraZeneca	SARS-CoV-2 convalescent individuals	recombinant human IgG1									29.5						32.0	10.1101/2022.03.17.484787
AZD8895/COV2-2196	Tixagevimab	RBM Class I	mAb	EUA	AstraZeneca	SARS-CoV-2 convalescent individuals	recombinant human IgG1									3.2						>9000.0	10.1038/s41591-022-01792-5
AZD8895/COV2-2196	Tixagevimab	RBM Class I	mAb	EUA	AstraZeneca	SARS-CoV-2 convalescent individuals	recombinant human IgG1									1.9						395.8	10.1056/NEJMc2201933
AZD8895/COV2-2196	Tixagevimab	RBM Class I	mAb	EUA	AstraZeneca	SARS-CoV-2 convalescent individuals	recombinant human IgG1									5.4						364.7	10.1101/2022.03.17.484787
AZD7442/Evusheld	Cilgavimab + Tixagevimab	RBM Class II + RBM Class I	mAb cocktail	EUA	AstraZeneca	SARS-CoV-2 convalescent individuals	recombinant human IgG1									17.0						25.0	10.1101/2022.03.18.484873
AZD7442/Evusheld	Cilgavimab + Tixagevimab	RBM Class II + RBM Class I	mAb cocktail	EUA	AstraZeneca	SARS-CoV-2 convalescent individuals	recombinant human IgG1									2.6						23.0	10.1038/s41591-022-01792-5
AZD7442/Evusheld	Cilgavimab + Tixagevimab	RBM Class II + RBM Class I	mAb cocktail	EUA	AstraZeneca	SARS-CoV-2 convalescent individuals	recombinant human IgG1									3.4						14.5	10.1056/NEJMc2201933
AZD7442/Evusheld	Cilgavimab + Tixagevimab	RBM Class II + RBM Class I	mAb cocktail	EUA	AstraZeneca	SARS-CoV-2 convalescent individuals	recombinant human IgG1									6.5						35.4	10.1101/2022.03.17.484787
VIR-7831/GSK4182136/S309	Sotrovimab	RBD Core Cluster I	mAb	EUA	Vir Biotechnol	SARS-CoV-1 convalescent individuals	recombinant human IgG1									147.0						2200.0	10.1101/2022.03.18.484873
VIR-7831/GSK4182136/S309	Sotrovimab	RBD Core Cluster I	mAb	EUA	Vir Biotechnol	SARS-CoV-1 convalescent individuals	recombinant human IgG1									280.0						>9000.0	10.1038/s41591-022-01792-5
VIR-7831/GSK4182136/S309	Sotrovimab	RBD Core Cluster I	mAb	EUA	Vir Biotechnol	SARS-CoV-1 convalescent individuals	recombinant human IgG1									27.3						1359.0	10.1056/NEJMc2201933
VIR-7831/GSK4182136/S309	Sotrovimab	RBD Core Cluster I	mAb	EUA	Vir Biotechnol	SARS-CoV-1 convalescent individuals	recombinant human IgG1									185.2						5885.0	10.1101/2022.03.17.484787
CT-P59	Regdanvimab	RBM Class I	mAb	KR-Approved	Celltrion	SARS-CoV-2 convalescent individuals	recombinant human IgG1									23.0						>9000.0	10.1038/s41591-022-01792-5
