# Supplementary material for: Molecular characteristics, immune evasion, and impact of SARS-CoV-2 variants
Source: Signal Transduct Target Ther. 2022 Jun 28;7:202. doi: 10.1038/s41392-022-01039-2 (PMC9240077; doi:10.1038/s41392-022-01039-2)
Supplement: Supplementary file 3 — Supplement table 3 [file 41392_2022_1039_MOESM3_ESM.xlsx]

## Sheet: ProgrammedVac neutralization
							Neutralization
							Pseudovirus assay- Range of reduction fold for neutralization titer						Authentic virus assay- Range of reduction fold for neutralization titer
Vaccine	Antigen	Platform	Status	Inventor	Progammed vaccination doses		Alpha	Beta	Gamma	Delta	Omicron	DOI	Alpha	Beta	Gamma	Delta	Omicron	DOI
BNT162b2	Spike	mRNA	Approved	Pfizer/BioNTech	2								0.802747					10.1056/nejmc2102017
BNT162b2	Spike	mRNA	Approved	Pfizer/BioNTech	2								1.60331					10.1080/22221751.2021.1945423
BNT162b2	Spike	mRNA	Approved	Pfizer/BioNTech	2								1					10.3390/vaccines9050517
BNT162b2	Spike	mRNA	Approved	Pfizer/BioNTech	2								1					10.1016/j.jinf.2021.07.019
BNT162b2	Spike	mRNA	Approved	Pfizer/BioNTech	2								2.41667					10.1093/cid/ciab492
BNT162b2	Spike	mRNA	Approved	Pfizer/BioNTech	2								0.755438					10.1038/s41586-021-03777-9
BNT162b2	Spike	mRNA	Approved	Pfizer/BioNTech	2								0.892247					10.1101/2021.04.27.21254849
BNT162b2	Spike	mRNA	Approved	Pfizer/BioNTech	2								2.0276					10.1038/s41591-021-01294-w
BNT162b2	Spike	mRNA	Approved	Pfizer/BioNTech	2								3.10964					10.1016/j.cell.2021.02.033
BNT162b2	Spike	mRNA	Approved	Pfizer/BioNTech	2								1.51346					10.1038/s41586-021-03738-2
BNT162b2	Spike	mRNA	Approved	Pfizer/BioNTech	2								1.05085					10.1038/s41586-021-03738-2
BNT162b2	Spike	mRNA	Approved	Pfizer/BioNTech	2								0.805059					10.1038/s41586-021-03398-2
BNT162b2	Spike	mRNA	Approved	Pfizer/BioNTech	2								2.57151					10.1016/S0140-6736(21)01290-3
BNT162b2	Spike	mRNA	Approved	Pfizer/BioNTech	2								5.75927					10.1038/s41586-021-03944-y
BNT162b2	Spike	mRNA	Approved	Pfizer/BioNTech	2								0.852525					10.3390/vaccines9070700
BNT162b2	Spike	mRNA	Approved	Pfizer/BioNTech	2								0.447957					10.1080/22221751.2021.1940305
BNT162b2	Spike	mRNA	Approved	Pfizer/BioNTech	2								1.25984					10.1093/infdis/jiab355
BNT162b2	Spike	mRNA	Approved	Pfizer/BioNTech	2								0.980252					10.1038/s41467-021-24285-4
BNT162b2	Spike	mRNA	Approved	Pfizer/BioNTech	2								1.065					10.1038/s41467-021-24285-4
BNT162b2	Spike	mRNA	Approved	Pfizer/BioNTech	2								2.6034					10.1038/s41467-021-25167-5
BNT162b2	Spike	mRNA	Approved	Pfizer/BioNTech	2								2.6363					10.1038/s41467-021-25479-6
BNT162b2	Spike	mRNA	Approved	Pfizer/BioNTech	2								1.69846					10.1101/2021.04.25.21256049
BNT162b2	Spike	mRNA	Approved	Pfizer/BioNTech	2								2.59256					10.1101/2021.04.25.21256049
BNT162b2	Spike	mRNA	Approved	Pfizer/BioNTech	2								1.50353					10.2807/1560-7917.ES.2021.26.26.2100557
BNT162b2	Spike	mRNA	Approved	Pfizer/BioNTech	2								1.17402					10.2807/1560-7917.ES.2021.26.45.2100974
BNT162b2	Spike	mRNA	Approved	Pfizer/BioNTech	2								1.85172					10.3390/vaccines9060616
BNT162b2	Spike	mRNA	Approved	Pfizer/BioNTech	2								3.92697					10.3390/v13102011
BNT162b2	Spike	mRNA	Approved	Pfizer/BioNTech	2								0.550954					10.1126/sciimmunol.abj1750
BNT162b2	Spike	mRNA	Approved	Pfizer/BioNTech	2								0.459435					10.1126/sciimmunol.abj1750
BNT162b2	Spike	mRNA	Approved	Pfizer/BioNTech	2								0.804998					10.1038/s41586-021-03777-9
BNT162b2	Spike	mRNA	Approved	Pfizer/BioNTech	2								2.22613					10.1016/S0140-6736(21)01290-3
BNT162b2	Spike	mRNA	Approved	Pfizer/BioNTech	2								1.0044					10.1101/2021.11.08.21266075
BNT162b2	Spike	mRNA	Approved	Pfizer/BioNTech	2		2.86222					10.1101/2021.09.23.21264014
BNT162b2	Spike	mRNA	Approved	Pfizer/BioNTech	2		1.76999					10.1101/2021.09.23.21264014
BNT162b2	Spike	mRNA	Approved	Pfizer/BioNTech	2		1.00192					10.1038/s41586-021-04060-7
BNT162b2	Spike	mRNA	Approved	Pfizer/BioNTech	2		1.02979					10.3390/v13061135
BNT162b2	Spike	mRNA	Approved	Pfizer/BioNTech	2		2.41644					10.3390/v13061135
BNT162b2	Spike	mRNA	Approved	Pfizer/BioNTech	2		3.44262					10.1016/S1470-2045(21)00213-8
BNT162b2	Spike	mRNA	Approved	Pfizer/BioNTech	2		1.38573					10.1101/2021.08.06.21261721
BNT162b2	Spike	mRNA	Approved	Pfizer/BioNTech	2		1.71364					10.1038/s41586-021-03412-7
BNT162b2	Spike	mRNA	Approved	Pfizer/BioNTech	2		0.930732					10.1128/mBio.00696-21
BNT162b2	Spike	mRNA	Approved	Pfizer/BioNTech	2		1.15529					10.1101/2021.05.14.444076
BNT162b2	Spike	mRNA	Approved	Pfizer/BioNTech	2		1.00166					10.1101/2021.07.19.452771
BNT162b2	Spike	mRNA	Approved	Pfizer/BioNTech	2		1.30216					10.1101/2021.11.05.467523
BNT162b2	Spike	mRNA	Approved	Pfizer/BioNTech	2		1.77545					10.1056/NEJMc2114706
BNT162b2	Spike	mRNA	Approved	Pfizer/BioNTech	2		0.950907					10.1128/mBio.01386-21
BNT162b2	Spike	mRNA	Approved	Pfizer/BioNTech	2		1.67465					10.1101/2021.05.26.21257441
BNT162b2	Spike	mRNA	Approved	Pfizer/BioNTech	2		2.47327					10.1038/s41586-021-04060-7
BNT162b2	Spike	mRNA	Approved	Pfizer/BioNTech	2		1.64955					10.1038/s41591-021-01676-0
BNT162b2	Spike	mRNA	Approved	Pfizer/BioNTech	2		1.06878					10.1101/2021.07.19.452771
BNT162b2	Spike	mRNA	Approved	Pfizer/BioNTech	2		1.65608					10.21203/rs.3.rs-782704/v1
BNT162b2	Spike	mRNA	Approved	Pfizer/BioNTech	2		1.47716					10.1038/s41586-021-04060-7
BNT162b2	Spike	mRNA	Approved	Pfizer/BioNTech	2		0.997518					10.1016/j.chom.2021.03.008
BNT162b2	Spike	mRNA	Approved	Pfizer/BioNTech	2		1.01239					10.1038/s41586-021-03739-1
BNT162b2	Spike	mRNA	Approved	Pfizer/BioNTech	2		1.27604					10.1371/journal.ppat.1009772
BNT162b2	Spike	mRNA	Approved	Pfizer/BioNTech	2		1.20758					10.1101/2021.12.16.472934
BNT162b2	Spike	mRNA	Approved	Pfizer/BioNTech	2		1.58422					10.1126/science.abi7994
BNT162b2	Spike	mRNA	Approved	Pfizer/BioNTech	2		1.15019					10.1126/science.abi7994
BNT162b2	Spike	mRNA	Approved	Pfizer/BioNTech	2		0.613913					10.1038/s41591-021-01318-5
BNT162b2	Spike	mRNA	Approved	Pfizer/BioNTech	2		1.23149					10.1093/cid/ciab555
BNT162b2	Spike	mRNA	Approved	Pfizer/BioNTech	2		1.68176					10.1038/s41586-021-03398-2
BNT162b2	Spike	mRNA	Approved	Pfizer/BioNTech	2		1.25451					10.1126/science.abg6105
BNT162b2	Spike	mRNA	Approved	Pfizer/BioNTech	2		2.00032					10.1101/2021.05.31.445871
BNT162b2	Spike	mRNA	Approved	Pfizer/BioNTech	2			4.97348				10.1101/2021.09.23.21264014
BNT162b2	Spike	mRNA	Approved	Pfizer/BioNTech	2			13.4293				10.1101/2021.09.23.21264014
BNT162b2	Spike	mRNA	Approved	Pfizer/BioNTech	2			1.66449				10.1038/s41586-021-04060-7
BNT162b2	Spike	mRNA	Approved	Pfizer/BioNTech	2			4.08874				10.1101/2021.05.26.21257441
BNT162b2	Spike	mRNA	Approved	Pfizer/BioNTech	2			3.87332				10.1101/2021.08.06.21261721
BNT162b2	Spike	mRNA	Approved	Pfizer/BioNTech	2			3.12043				10.1128/mBio.00696-21
BNT162b2	Spike	mRNA	Approved	Pfizer/BioNTech	2			3.53165				10.1101/2021.05.14.444076
BNT162b2	Spike	mRNA	Approved	Pfizer/BioNTech	2			2.9127				10.1101/2021.07.02.450959
BNT162b2	Spike	mRNA	Approved	Pfizer/BioNTech	2			3.17474				10.1101/2021.07.19.452771
BNT162b2	Spike	mRNA	Approved	Pfizer/BioNTech	2			13.3798				10.1038/s41467-021-25168-4
BNT162b2	Spike	mRNA	Approved	Pfizer/BioNTech	2			3.25735				10.1128/mBio.01386-21
BNT162b2	Spike	mRNA	Approved	Pfizer/BioNTech	2			7.61606				10.1101/2021.11.05.467523
BNT162b2	Spike	mRNA	Approved	Pfizer/BioNTech	2			6.93494				10.1056/NEJMc2114706
BNT162b2	Spike	mRNA	Approved	Pfizer/BioNTech	2			9.28878				10.1038/s41586-021-04060-7
BNT162b2	Spike	mRNA	Approved	Pfizer/BioNTech	2			13.65				10.1038/s41591-021-01676-0
BNT162b2	Spike	mRNA	Approved	Pfizer/BioNTech	2			6.80222				10.1101/2021.07.19.452771
BNT162b2	Spike	mRNA	Approved	Pfizer/BioNTech	2			7.57025				10.1038/s41467-021-25168-4
BNT162b2	Spike	mRNA	Approved	Pfizer/BioNTech	2			8.84327				10.1038/s41586-021-04005-0
BNT162b2	Spike	mRNA	Approved	Pfizer/BioNTech	2			3.91327				10.1038/s41586-021-04060-7
BNT162b2	Spike	mRNA	Approved	Pfizer/BioNTech	2			1.90593				10.1101/2021.12.28.474369
BNT162b2	Spike	mRNA	Approved	Pfizer/BioNTech	2			2.05515				10.1101/2021.12.28.474369
BNT162b2	Spike	mRNA	Approved	Pfizer/BioNTech	2			2.09221				10.1101/2021.12.28.474369
BNT162b2	Spike	mRNA	Approved	Pfizer/BioNTech	2			2.47659				10.1101/2021.12.28.474369
BNT162b2	Spike	mRNA	Approved	Pfizer/BioNTech	2			8.61828				10.1016/j.chom.2021.03.008
BNT162b2	Spike	mRNA	Approved	Pfizer/BioNTech	2			0.360804				10.1038/s41586-021-03739-1
BNT162b2	Spike	mRNA	Approved	Pfizer/BioNTech	2			5.46687				10.1101/2021.12.16.472934
BNT162b2	Spike	mRNA	Approved	Pfizer/BioNTech	2			9.08243				10.1126/science.abg9175
BNT162b2	Spike	mRNA	Approved	Pfizer/BioNTech	2			8.39612				10.1126/science.abg9175
BNT162b2	Spike	mRNA	Approved	Pfizer/BioNTech	2			6.14247				10.1371/journal.ppat.1009772
BNT162b2	Spike	mRNA	Approved	Pfizer/BioNTech	2			5.27434				10.1101/2021.12.28.474369
BNT162b2	Spike	mRNA	Approved	Pfizer/BioNTech	2			2.63898				10.1101/2021.12.21.21267898
BNT162b2	Spike	mRNA	Approved	Pfizer/BioNTech	2			3.15745				10.1126/sciimmunol.abi6950
BNT162b2	Spike	mRNA	Approved	Pfizer/BioNTech	2			1.48604				10.1126/sciimmunol.abi6950
BNT162b2	Spike	mRNA	Approved	Pfizer/BioNTech	2			4.01815				10.1016/j.cell.2021.03.036
BNT162b2	Spike	mRNA	Approved	Pfizer/BioNTech	2			12.1253				10.1016/j.celrep.2021.109415
BNT162b2	Spike	mRNA	Approved	Pfizer/BioNTech	2			2.37348				10.1126/science.abi7994
BNT162b2	Spike	mRNA	Approved	Pfizer/BioNTech	2			4.69802				10.1126/science.abi7994
BNT162b2	Spike	mRNA	Approved	Pfizer/BioNTech	2			7.37979				10.1038/s41591-021-01318-5
BNT162b2	Spike	mRNA	Approved	Pfizer/BioNTech	2			2.13748				10.1093/cid/ciab555
BNT162b2	Spike	mRNA	Approved	Pfizer/BioNTech	2			5.39718				10.1038/s41586-021-03398-2
BNT162b2	Spike	mRNA	Approved	Pfizer/BioNTech	2			12.9841				10.1016/j.celrep.2021.109825
BNT162b2	Spike	mRNA	Approved	Pfizer/BioNTech	2			3.95765				10.1101/2021.05.31.445871
BNT162b2	Spike	mRNA	Approved	Pfizer/BioNTech	2			9.09091				10.1101/2021.12.22.21268103
BNT162b2	Spike	mRNA	Approved	Pfizer/BioNTech	2			8.98724				10.1038/s41586-021-04386-2
BNT162b2	Spike	mRNA	Approved	Pfizer/BioNTech	2			6.94346				10.1101/2021.12.21.21267898
BNT162b2	Spike	mRNA	Approved	Pfizer/BioNTech	2			6.13243				10.1101/2021.12.28.21268481
BNT162b2	Spike	mRNA	Approved	Pfizer/BioNTech	2			3.77751				10.1101/2021.12.28.21268481
BNT162b2	Spike	mRNA	Approved	Pfizer/BioNTech	2			5.47541				10.1101/2021.12.20.473557
BNT162b2	Spike	mRNA	Approved	Pfizer/BioNTech	2			1.98633				10.1101/2021.12.20.473557
BNT162b2	Spike	mRNA	Approved	Pfizer/BioNTech	2			4.61236				10.1056/NEJMc2113468
BNT162b2	Spike	mRNA	Approved	Pfizer/BioNTech	2			7.35441				10.1101/2021.12.20.473557
BNT162b2	Spike	mRNA	Approved	Pfizer/BioNTech	2			12.2969				10.1038/s41591-021-01294-w
BNT162b2	Spike	mRNA	Approved	Pfizer/BioNTech	2			3.0136				10.1056/nejmc2102017
BNT162b2	Spike	mRNA	Approved	Pfizer/BioNTech	2			3.53305				10.1056/NEJMc2113468
BNT162b2	Spike	mRNA	Approved	Pfizer/BioNTech	2			4.73589				10.1038/s41586-021-03738-2
BNT162b2	Spike	mRNA	Approved	Pfizer/BioNTech	2			3.67583				10.1038/s41586-021-03738-2
BNT162b2	Spike	mRNA	Approved	Pfizer/BioNTech	2			1.66019				10.1101/2021.12.20.473557
BNT162b2	Spike	mRNA	Approved	Pfizer/BioNTech	2			2.17857				10.1101/2021.12.20.473557
BNT162b2	Spike	mRNA	Approved	Pfizer/BioNTech	2									3.99333				10.1101/2021.09.30.462488
BNT162b2	Spike	mRNA	Approved	Pfizer/BioNTech	2									1.64375				10.1101/2021.12.13.21267670
BNT162b2	Spike	mRNA	Approved	Pfizer/BioNTech	2									3.44609				10.1101/2021.12.14.21267772
BNT162b2	Spike	mRNA	Approved	Pfizer/BioNTech	2									3.84089				10.1101/2021.12.14.21267772
BNT162b2	Spike	mRNA	Approved	Pfizer/BioNTech	2									10.5952				10.1038/s41467-021-23473-6
BNT162b2	Spike	mRNA	Approved	Pfizer/BioNTech	2									4.2439				10.1093/cid/ciab492
BNT162b2	Spike	mRNA	Approved	Pfizer/BioNTech	2									10.5015				10.1038/s41586-021-03777-9
BNT162b2	Spike	mRNA	Approved	Pfizer/BioNTech	2									4.39118				10.1101/2021.04.27.21254849
BNT162b2	Spike	mRNA	Approved	Pfizer/BioNTech	2									2.88351				10.1101/2021.12.10.21267534
BNT162b2	Spike	mRNA	Approved	Pfizer/BioNTech	2									8.51013				10.1016/j.cell.2021.02.037
BNT162b2	Spike	mRNA	Approved	Pfizer/BioNTech	2									12.854				10.1038/s41586-021-03791-x
BNT162b2	Spike	mRNA	Approved	Pfizer/BioNTech	2									10.9167				10.1038/s41586-021-03398-2
BNT162b2	Spike	mRNA	Approved	Pfizer/BioNTech	2									7.6502				10.1101/2021.06.08.21258366
BNT162b2	Spike	mRNA	Approved	Pfizer/BioNTech	2									5.60724				10.1016/j.cell.2021.10.011
BNT162b2	Spike	mRNA	Approved	Pfizer/BioNTech	2									1.83704				10.1080/22221751.2021.1940305
BNT162b2	Spike	mRNA	Approved	Pfizer/BioNTech	2									4.99056				10.1016/S0140-6736(21)01290-3
BNT162b2	Spike	mRNA	Approved	Pfizer/BioNTech	2									5.97177				10.1038/s41586-021-03653-6
BNT162b2	Spike	mRNA	Approved	Pfizer/BioNTech	2									6.6735				10.1038/s41467-021-25167-5
BNT162b2	Spike	mRNA	Approved	Pfizer/BioNTech	2									9.1411				10.2807/1560-7917.ES.2021.26.26.2100557
BNT162b2	Spike	mRNA	Approved	Pfizer/BioNTech	2									3.72222				10.1126/sciimmunol.abj1750
BNT162b2	Spike	mRNA	Approved	Pfizer/BioNTech	2									3.35327				10.1126/sciimmunol.abj1750
BNT162b2	Spike	mRNA	Approved	Pfizer/BioNTech	2									3.95652				10.3390/vaccines9050517
BNT162b2	Spike	mRNA	Approved	Pfizer/BioNTech	2									6.90237				10.1038/s41467-021-24285-4
BNT162b2	Spike	mRNA	Approved	Pfizer/BioNTech	2									5.89619				10.1038/s41467-021-24285-4
BNT162b2	Spike	mRNA	Approved	Pfizer/BioNTech	2									3.72967				10.1016/j.ebiom.2021.103626
BNT162b2	Spike	mRNA	Approved	Pfizer/BioNTech	2									3.49878				10.1038/s41586-022-04399-5
BNT162b2	Spike	mRNA	Approved	Pfizer/BioNTech	2									5.84468				10.1038/s41586-022-04399-5
BNT162b2	Spike	mRNA	Approved	Pfizer/BioNTech	2									5.47024				10.1093/infdis/jiab355
BNT162b2	Spike	mRNA	Approved	Pfizer/BioNTech	2									8				10.1093/infdis/jiab355
BNT162b2	Spike	mRNA	Approved	Pfizer/BioNTech	2									4.73171				10.1080/22221751.2021.1945423
BNT162b2	Spike	mRNA	Approved	Pfizer/BioNTech	2									13.2525				10.1038/s41467-021-25479-6
BNT162b2	Spike	mRNA	Approved	Pfizer/BioNTech	2									6.33453				10.1101/2021.04.25.21256049
BNT162b2	Spike	mRNA	Approved	Pfizer/BioNTech	2									24.6128				10.1101/2021.04.25.21256049
BNT162b2	Spike	mRNA	Approved	Pfizer/BioNTech	2									5.53875				10.1101/2021.09.30.462488
BNT162b2	Spike	mRNA	Approved	Pfizer/BioNTech	2									33.5306				10.1038/s41586-021-03777-9
BNT162b2	Spike	mRNA	Approved	Pfizer/BioNTech	2									5.8468				10.1016/S0140-6736(21)01290-3
BNT162b2	Spike	mRNA	Approved	Pfizer/BioNTech	2									3.1				10.1101/2021.12.28.21268481
BNT162b2	Spike	mRNA	Approved	Pfizer/BioNTech	2									1.60656				10.1101/2021.12.28.21268481
BNT162b2	Spike	mRNA	Approved	Pfizer/BioNTech	2									4.06126				10.1101/2021.11.08.21266075
BNT162b2	Spike	mRNA	Approved	Pfizer/BioNTech	2				1.3661			10.1101/2021.09.23.21264014
BNT162b2	Spike	mRNA	Approved	Pfizer/BioNTech	2				5.06476			10.1101/2021.09.23.21264014
BNT162b2	Spike	mRNA	Approved	Pfizer/BioNTech	2				1.06006			10.1038/s41586-021-04060-7
BNT162b2	Spike	mRNA	Approved	Pfizer/BioNTech	2				2.43795			10.1056/NEJMc2114706
BNT162b2	Spike	mRNA	Approved	Pfizer/BioNTech	2				1.76377			10.1101/2021.05.26.21257441
BNT162b2	Spike	mRNA	Approved	Pfizer/BioNTech	2				1.99861			10.1101/2021.08.06.21261721
BNT162b2	Spike	mRNA	Approved	Pfizer/BioNTech	2				3.84269			10.1128/mBio.00696-21
BNT162b2	Spike	mRNA	Approved	Pfizer/BioNTech	2				2.8974			10.1101/2021.11.05.467523
BNT162b2	Spike	mRNA	Approved	Pfizer/BioNTech	2				1.58881			10.1038/s41586-021-04060-7
BNT162b2	Spike	mRNA	Approved	Pfizer/BioNTech	2				1.87898			10.21203/rs.3.rs-782704/v1
BNT162b2	Spike	mRNA	Approved	Pfizer/BioNTech	2				4.24454			10.1038/s41586-021-04005-0
BNT162b2	Spike	mRNA	Approved	Pfizer/BioNTech	2				1.07372			10.1038/s41586-021-04060-7
BNT162b2	Spike	mRNA	Approved	Pfizer/BioNTech	2				3.99643			10.1371/journal.ppat.1009772
BNT162b2	Spike	mRNA	Approved	Pfizer/BioNTech	2				0.413005			10.1038/s41586-021-03739-1
BNT162b2	Spike	mRNA	Approved	Pfizer/BioNTech	2				2.38196			10.1016/j.chom.2021.04.007
BNT162b2	Spike	mRNA	Approved	Pfizer/BioNTech	2				2.83846			10.1016/j.cell.2021.03.036
BNT162b2	Spike	mRNA	Approved	Pfizer/BioNTech	2				1.36991			10.1126/science.abi7994
BNT162b2	Spike	mRNA	Approved	Pfizer/BioNTech	2				2.02718			10.1126/science.abi7994
BNT162b2	Spike	mRNA	Approved	Pfizer/BioNTech	2				1.41037			10.1093/cid/ciab555
BNT162b2	Spike	mRNA	Approved	Pfizer/BioNTech	2										2.2308			10.1038/s41591-021-01294-w
BNT162b2	Spike	mRNA	Approved	Pfizer/BioNTech	2										1.21661			10.1056/nejmc2102017
BNT162b2	Spike	mRNA	Approved	Pfizer/BioNTech	2										1.36136			10.1101/2021.09.30.462488
BNT162b2	Spike	mRNA	Approved	Pfizer/BioNTech	2										1.1003			10.1073/pnas.2106535118
BNT162b2	Spike	mRNA	Approved	Pfizer/BioNTech	2										2.6506			10.1101/2021.04.25.21256049
BNT162b2	Spike	mRNA	Approved	Pfizer/BioNTech	2										4.26234			10.1101/2021.04.25.21256049
BNT162b2	Spike	mRNA	Approved	Pfizer/BioNTech	2										1.12346			10.3390/vaccines9050517
BNT162b2	Spike	mRNA	Approved	Pfizer/BioNTech	2										1.3869			10.3390/v13102011
BNT162b2	Spike	mRNA	Approved	Pfizer/BioNTech	2										2.06489			10.1101/2021.12.14.21267772
BNT162b2	Spike	mRNA	Approved	Pfizer/BioNTech	2										2.05744			10.1101/2021.12.14.21267772
BNT162b2	Spike	mRNA	Approved	Pfizer/BioNTech	2										0.567719			10.3390/life11090896
BNT162b2	Spike	mRNA	Approved	Pfizer/BioNTech	2										4.77684			10.1001/jama.2021.11656
BNT162b2	Spike	mRNA	Approved	Pfizer/BioNTech	2										3.53284			10.1016/j.chom.2021.04.007
BNT162b2	Spike	mRNA	Approved	Pfizer/BioNTech	2										4			10.1016/j.jinf.2021.07.019
BNT162b2	Spike	mRNA	Approved	Pfizer/BioNTech	2										1.98007			10.2807/1560-7917.ES.2021.26.26.2100557
BNT162b2	Spike	mRNA	Approved	Pfizer/BioNTech	2										2.88355			10.1016/j.cell.2021.03.055
BNT162b2	Spike	mRNA	Approved	Pfizer/BioNTech	2										13.2112			10.7554/eLife.69375
BNT162b2	Spike	mRNA	Approved	Pfizer/BioNTech	2										1.48228			10.1016/j.cell.2021.10.011
BNT162b2	Spike	mRNA	Approved	Pfizer/BioNTech	2										1.51104			10.1080/22221751.2021.1940305
BNT162b2	Spike	mRNA	Approved	Pfizer/BioNTech	2										2.0993			10.1101/2021.09.30.462488
BNT162b2	Spike	mRNA	Approved	Pfizer/BioNTech	2										1.64663			10.1101/2021.11.08.21266075
BNT162b2	Spike	mRNA	Approved	Pfizer/BioNTech	2					4.19372		10.1101/2021.09.23.21264014
BNT162b2	Spike	mRNA	Approved	Pfizer/BioNTech	2					1.85167		10.1101/2021.09.23.21264014
BNT162b2	Spike	mRNA	Approved	Pfizer/BioNTech	2					3.68421		10.1016/j.cell.2021.12.033
BNT162b2	Spike	mRNA	Approved	Pfizer/BioNTech	2					2.75		10.1016/j.cell.2021.12.033
BNT162b2	Spike	mRNA	Approved	Pfizer/BioNTech	2					21.1171		10.1016/j.cell.2021.12.033
BNT162b2	Spike	mRNA	Approved	Pfizer/BioNTech	2					1.8918		10.1101/2021.11.05.467523
BNT162b2	Spike	mRNA	Approved	Pfizer/BioNTech	2					3.65493		10.1101/2021.07.19.452771
BNT162b2	Spike	mRNA	Approved	Pfizer/BioNTech	2					2.47585		10.1101/2021.07.19.452771
BNT162b2	Spike	mRNA	Approved	Pfizer/BioNTech	2					2.40535		10.1056/NEJMc2114706
BNT162b2	Spike	mRNA	Approved	Pfizer/BioNTech	2					3.17442		10.1038/s41591-021-01676-0
BNT162b2	Spike	mRNA	Approved	Pfizer/BioNTech	2					2.19512		10.1038/s41586-021-03944-y
BNT162b2	Spike	mRNA	Approved	Pfizer/BioNTech	2					2.43466		10.1038/s41586-021-04060-7
BNT162b2	Spike	mRNA	Approved	Pfizer/BioNTech	2					3.87529		10.1038/s41586-021-04060-7
BNT162b2	Spike	mRNA	Approved	Pfizer/BioNTech	2					1.72463		10.1038/s41586-021-04060-7
BNT162b2	Spike	mRNA	Approved	Pfizer/BioNTech	2					2.39753		10.1101/2021.12.22.473880
BNT162b2	Spike	mRNA	Approved	Pfizer/BioNTech	2					14.9812		10.1016/j.lanwpc.2021.100276
BNT162b2	Spike	mRNA	Approved	Pfizer/BioNTech	2					1.02141		10.1101/2021.12.28.474369
BNT162b2	Spike	mRNA	Approved	Pfizer/BioNTech	2					2.51219		10.1101/2021.12.28.474369
BNT162b2	Spike	mRNA	Approved	Pfizer/BioNTech	2					1.71642		10.1101/2021.12.28.474369
BNT162b2	Spike	mRNA	Approved	Pfizer/BioNTech	2					1.50592		10.1101/2021.12.28.474369
BNT162b2	Spike	mRNA	Approved	Pfizer/BioNTech	2					1.22329		10.1101/2021.12.28.474369
BNT162b2	Spike	mRNA	Approved	Pfizer/BioNTech	2					1.2955		10.1101/2021.12.16.472934
BNT162b2	Spike	mRNA	Approved	Pfizer/BioNTech	2					0.963827		10.1101/2021.12.21.21267898
BNT162b2	Spike	mRNA	Approved	Pfizer/BioNTech	2					0.780536		10.1101/2021.12.21.21267898
BNT162b2	Spike	mRNA	Approved	Pfizer/BioNTech	2					3.38152		10.1101/2021.12.28.21268481
BNT162b2	Spike	mRNA	Approved	Pfizer/BioNTech	2					1.70011		10.1101/2021.12.28.21268481
BNT162b2	Spike	mRNA	Approved	Pfizer/BioNTech	2					2.67263		10.1126/science.abl8506
BNT162b2	Spike	mRNA	Approved	Pfizer/BioNTech	2					3.97812		10.1016/j.celrep.2021.109825
BNT162b2	Spike	mRNA	Approved	Pfizer/BioNTech	2					2.30108		10.1038/s41423-021-00772-y
BNT162b2	Spike	mRNA	Approved	Pfizer/BioNTech	2					3.84713		10.1016/j.cell.2021.12.032
BNT162b2	Spike	mRNA	Approved	Pfizer/BioNTech	2					3.98272		10.1101/2021.12.20.21268048
BNT162b2	Spike	mRNA	Approved	Pfizer/BioNTech	2											1.3198		10.1101/2021.09.13.460163
BNT162b2	Spike	mRNA	Approved	Pfizer/BioNTech	2											1.43897		10.1038/s41586-021-03693-y
BNT162b2	Spike	mRNA	Approved	Pfizer/BioNTech	2											2.1807		10.1056/NEJMc2113468
BNT162b2	Spike	mRNA	Approved	Pfizer/BioNTech	2											3.30468		10.1056/NEJMc2107799
BNT162b2	Spike	mRNA	Approved	Pfizer/BioNTech	2											1.88015		10.1101/2021.11.08.21266075
BNT162b2	Spike	mRNA	Approved	Pfizer/BioNTech	2											2.49931		10.1101/2021.12.14.21267772
BNT162b2	Spike	mRNA	Approved	Pfizer/BioNTech	2											1.85907		10.1101/2021.12.14.21267772
BNT162b2	Spike	mRNA	Approved	Pfizer/BioNTech	2											2		10.1101/2021.12.12.472252
BNT162b2	Spike	mRNA	Approved	Pfizer/BioNTech	2											2.99371		10.1101/2021.12.12.472252
BNT162b2	Spike	mRNA	Approved	Pfizer/BioNTech	2											2		10.1101/2021.12.12.472252
BNT162b2	Spike	mRNA	Approved	Pfizer/BioNTech	2											2.20335		10.2807/1560-7917.ES.2021.26.26.2100557
BNT162b2	Spike	mRNA	Approved	Pfizer/BioNTech	2											3.50375		10.1016/j.ebiom.2021.103626
BNT162b2	Spike	mRNA	Approved	Pfizer/BioNTech	2											3.1		10.1101/2021.12.28.21268481
BNT162b2	Spike	mRNA	Approved	Pfizer/BioNTech	2											1.03482		10.1101/2021.12.28.21268481
BNT162b2	Spike	mRNA	Approved	Pfizer/BioNTech	2											2.59575		10.1016/j.cell.2021.06.020
BNT162b2	Spike	mRNA	Approved	Pfizer/BioNTech	2											1.18483		10.1101/2021.12.10.21267534
BNT162b2	Spike	mRNA	Approved	Pfizer/BioNTech	2											17.4464		10.1016/j.cell.2021.12.046
BNT162b2	Spike	mRNA	Approved	Pfizer/BioNTech	2											7.07489		10.1016/j.cell.2021.12.046
BNT162b2	Spike	mRNA	Approved	Pfizer/BioNTech	2											3.99333		10.1101/2021.09.30.462488
BNT162b2	Spike	mRNA	Approved	Pfizer/BioNTech	2											1.89908		10.1101/2021.09.30.462488
BNT162b2	Spike	mRNA	Approved	Pfizer/BioNTech	2											8.40656		10.1038/s41586-021-03944-y
BNT162b2	Spike	mRNA	Approved	Pfizer/BioNTech	2											1.48386		10.1016/j.cell.2021.10.011
BNT162b2	Spike	mRNA	Approved	Pfizer/BioNTech	2											3.9003		10.1038/s41586-021-03777-9
BNT162b2	Spike	mRNA	Approved	Pfizer/BioNTech	2											1.88525		10.1038/s41586-021-03777-9
BNT162b2	Spike	mRNA	Approved	Pfizer/BioNTech	2											4.21324		10.1038/s41586-021-04389-z
BNT162b2	Spike	mRNA	Approved	Pfizer/BioNTech	2											1.16372		10.1101/2021.12.13.21267670
BNT162b2	Spike	mRNA	Approved	Pfizer/BioNTech	2											1.79401		10.2807/1560-7917.ES.2021.26.45.2100974
BNT162b2	Spike	mRNA	Approved	Pfizer/BioNTech	2											1.16597		10.3390/v13102011
BNT162b2	Spike	mRNA	Approved	Pfizer/BioNTech	2											5.71064		10.1016/S0140-6736(21)01290-3
BNT162b2	Spike	mRNA	Approved	Pfizer/BioNTech	2											4.99012		10.1016/S0140-6736(21)01290-3
BNT162b2	Spike	mRNA	Approved	Pfizer/BioNTech	2						11.519	10.1016/j.cell.2021.12.033
BNT162b2	Spike	mRNA	Approved	Pfizer/BioNTech	2						3.08	10.1016/j.cell.2021.12.033
BNT162b2	Spike	mRNA	Approved	Pfizer/BioNTech	2						16.12	10.1101/2022.02.07.479306
BNT162b2	Spike	mRNA	Approved	Pfizer/BioNTech	2						117.2	10.1016/j.cell.2021.12.033
BNT162b2	Spike	mRNA	Approved	Pfizer/BioNTech	2						10.4222	10.1101/2021.12.19.473354
BNT162b2	Spike	mRNA	Approved	Pfizer/BioNTech	2						16.7365	10.1101/2021.12.12.21267646
BNT162b2	Spike	mRNA	Approved	Pfizer/BioNTech	2						177.229	10.1101/2021.12.12.21267646
BNT162b2	Spike	mRNA	Approved	Pfizer/BioNTech	2						37.8603	10.1101/2021.12.12.21267646
BNT162b2	Spike	mRNA	Approved	Pfizer/BioNTech	2						54.63	10.1038/s41591-021-01676-0
BNT162b2	Spike	mRNA	Approved	Pfizer/BioNTech	2						2.40688	10.1101/2021.12.19.473354
BNT162b2	Spike	mRNA	Approved	Pfizer/BioNTech	2						46.2789	10.1101/2021.12.12.21267646
BNT162b2	Spike	mRNA	Approved	Pfizer/BioNTech	2						57.1863	10.1101/2021.12.12.21267646
BNT162b2	Spike	mRNA	Approved	Pfizer/BioNTech	2						15.55	10.1038/s41591-021-01676-0
BNT162b2	Spike	mRNA	Approved	Pfizer/BioNTech	2						9.06205	10.1101/2021.12.28.474369
BNT162b2	Spike	mRNA	Approved	Pfizer/BioNTech	2						21.9959	10.1101/2021.12.28.474369
BNT162b2	Spike	mRNA	Approved	Pfizer/BioNTech	2						6.55	10.1101/2022.02.06.22270533
BNT162b2	Spike	mRNA	Approved	Pfizer/BioNTech	2						22.099	10.1101/2021.12.28.474369
BNT162b2	Spike	mRNA	Approved	Pfizer/BioNTech	2						17.7155	10.1101/2021.12.28.474369
BNT162b2	Spike	mRNA	Approved	Pfizer/BioNTech	2						38.2442	10.1101/2022.02.06.22270533
BNT162b2	Spike	mRNA	Approved	Pfizer/BioNTech	2						83.0192	10.1101/2021.12.22.473880
BNT162b2	Spike	mRNA	Approved	Pfizer/BioNTech	2						43.7927	10.1101/2021.12.28.474369
BNT162b2	Spike	mRNA	Approved	Pfizer/BioNTech	2						33.3333	10.1101/2021.12.13.21267761
BNT162b2	Spike	mRNA	Approved	Pfizer/BioNTech	2						7.57798	10.1101/2021.12.21.21267898
BNT162b2	Spike	mRNA	Approved	Pfizer/BioNTech	2						22.913	10.1038/s41586-021-04386-2
BNT162b2	Spike	mRNA	Approved	Pfizer/BioNTech	2						4.53316	10.1038/s41586-021-04386-2
BNT162b2	Spike	mRNA	Approved	Pfizer/BioNTech	2						67.1111	10.1016/j.cell.2021.12.032
BNT162b2	Spike	mRNA	Approved	Pfizer/BioNTech	2						28.6861	10.1101/2021.12.21.21267898
BNT162b2	Spike	mRNA	Approved	Pfizer/BioNTech	2						6.59164	10.1038/s41586-021-04388-0
BNT162b2	Spike	mRNA	Approved	Pfizer/BioNTech	2						26.2295	10.1101/2021.12.22.21268103
BNT162b2	Spike	mRNA	Approved	Pfizer/BioNTech	2						39.078	10.1038/s41586-021-04388-0
BNT162b2	Spike	mRNA	Approved	Pfizer/BioNTech	2						9.95175	10.1101/2021.12.28.21268481
BNT162b2	Spike	mRNA	Approved	Pfizer/BioNTech	2						9.74169	10.1101/2021.12.28.21268481
BNT162b2	Spike	mRNA	Approved	Pfizer/BioNTech	2						21.6367	10.1101/2021.12.20.21268048
BNT162b2	Spike	mRNA	Approved	Pfizer/BioNTech	2												6.68	10.1101/2021.12.20.473557
BNT162b2	Spike	mRNA	Approved	Pfizer/BioNTech	2												42.1935	10.1101/2021.12.20.473557
BNT162b2	Spike	mRNA	Approved	Pfizer/BioNTech	2												38.39	10.1101/2021.12.20.473557
BNT162b2	Spike	mRNA	Approved	Pfizer/BioNTech	2												17.1	10.1101/2021.12.20.473557
BNT162b2	Spike	mRNA	Approved	Pfizer/BioNTech	2												12.2	10.1101/2021.12.20.473557
BNT162b2	Spike	mRNA	Approved	Pfizer/BioNTech	2												31.2941	10.1101/2022.01.15.22269335
BNT162b2	Spike	mRNA	Approved	Pfizer/BioNTech	2												39.08	10.1016/j.cell.2021.12.046
BNT162b2	Spike	mRNA	Approved	Pfizer/BioNTech	2												2	10.1101/2021.12.12.472252
BNT162b2	Spike	mRNA	Approved	Pfizer/BioNTech	2												30.3947	10.1101/2022.01.15.22269335
BNT162b2	Spike	mRNA	Approved	Pfizer/BioNTech	2												196.416	10.1016/j.cell.2021.12.046
BNT162b2	Spike	mRNA	Approved	Pfizer/BioNTech	2												29.7963	10.1101/2021.12.10.21267534
BNT162b2	Spike	mRNA	Approved	Pfizer/BioNTech	2												6.73908	10.1038/s41586-021-04388-0
BNT162b2	Spike	mRNA	Approved	Pfizer/BioNTech	2												722.3	10.1101/2021.12.14.21267772
BNT162b2	Spike	mRNA	Approved	Pfizer/BioNTech	2												22.9032	10.1101/2021.12.14.21267772
BNT162b2	Spike	mRNA	Approved	Pfizer/BioNTech	2												13.6653	10.1038/s41586-022-04399-5
BNT162b2	Spike	mRNA	Approved	Pfizer/BioNTech	2												29.5376	10.1038/s41586-022-04399-5
BNT162b2	Spike	mRNA	Approved	Pfizer/BioNTech	2												4.76	10.1101/2021.12.12.472252
BNT162b2	Spike	mRNA	Approved	Pfizer/BioNTech	2												27.2174	10.1101/2022.01.15.22269335
BNT162b2	Spike	mRNA	Approved	Pfizer/BioNTech	2												3.1	10.1101/2021.12.28.21268481
BNT162b2	Spike	mRNA	Approved	Pfizer/BioNTech	2												9.86296	10.1101/2021.12.28.21268481
BNT162b2	Spike	mRNA	Approved	Pfizer/BioNTech	2												11.46	10.1038/s41586-021-04389-z
BNT162b2	Spike	mRNA	Approved	Pfizer/BioNTech	2												4	10.1101/2021.12.12.472252
mRNA-1273	Spike	mRNA	Approved	Moderna	2		1.23486					10.1101/2021.08.06.21261721
mRNA-1273	Spike	mRNA	Approved	Moderna	2		1.10725					10.1101/2021.05.14.444076
mRNA-1273	Spike	mRNA	Approved	Moderna	2		1.13801					10.1101/2021.07.19.452771
mRNA-1273	Spike	mRNA	Approved	Moderna	2		1.16775					10.1101/2021.07.19.452771
mRNA-1273	Spike	mRNA	Approved	Moderna	2		1.05384					10.1101/2021.11.05.467523
mRNA-1273	Spike	mRNA	Approved	Moderna	2		1.18475					10.1128/mBio.01386-21
mRNA-1273	Spike	mRNA	Approved	Moderna	2		1.49012					10.1038/s41586-021-04060-7
mRNA-1273	Spike	mRNA	Approved	Moderna	2		0.899096					10.1038/s41586-021-04060-7
mRNA-1273	Spike	mRNA	Approved	Moderna	2		1.78015					10.1038/s41586-021-04060-7
mRNA-1273	Spike	mRNA	Approved	Moderna	2		2.1097					10.1016/j.chom.2021.03.002
mRNA-1273	Spike	mRNA	Approved	Moderna	2		1.71759					10.1038/s41590-021-01021-0
mRNA-1273	Spike	mRNA	Approved	Moderna	2		0.487813					10.1126/science.abj4176
mRNA-1273	Spike	mRNA	Approved	Moderna	2		1.17564					10.1101/2021.12.16.472934
mRNA-1273	Spike	mRNA	Approved	Moderna	2		1.6717					10.1038/s41586-021-03398-2
mRNA-1273	Spike	mRNA	Approved	Moderna	2		1.15918					10.1056/nejmc2102179
mRNA-1273	Spike	mRNA	Approved	Moderna	2		1.17005					10.1128/JVI.01313-21
mRNA-1273	Spike	mRNA	Approved	Moderna	2		1.86094					10.1101/2021.05.31.445871
mRNA-1273	Spike	mRNA	Approved	Moderna	2								0.915789					10.1001/jama.2021.4388
mRNA-1273	Spike	mRNA	Approved	Moderna	2								2.07703					10.1126/science.abj4176
mRNA-1273	Spike	mRNA	Approved	Moderna	2								0.696056					10.1038/s41586-021-03398-2
mRNA-1273	Spike	mRNA	Approved	Moderna	2								0.879017					10.3390/vaccines9070700
mRNA-1273	Spike	mRNA	Approved	Moderna	2								1.53551					10.1093/infdis/jiab355
mRNA-1273	Spike	mRNA	Approved	Moderna	2								1.6968					10.1101/2021.07.14.21260307
mRNA-1273	Spike	mRNA	Approved	Moderna	2								1.27681					10.1101/2021.07.14.21260307
mRNA-1273	Spike	mRNA	Approved	Moderna	2									5.78199				10.1101/2021.07.14.21260307
mRNA-1273	Spike	mRNA	Approved	Moderna	2									4.84848				10.1101/2021.07.14.21260307
mRNA-1273	Spike	mRNA	Approved	Moderna	2									4.12157				10.1016/j.chom.2021.03.009
mRNA-1273	Spike	mRNA	Approved	Moderna	2									2.02102				10.1101/2021.12.20.473557
mRNA-1273	Spike	mRNA	Approved	Moderna	2									1.69767				10.1101/2021.12.20.473557
mRNA-1273	Spike	mRNA	Approved	Moderna	2									4.80488				10.1101/2021.12.20.473557
mRNA-1273	Spike	mRNA	Approved	Moderna	2									1.48077				10.1101/2021.12.20.473557
mRNA-1273	Spike	mRNA	Approved	Moderna	2									5.08811				10.1101/2021.12.20.473557
mRNA-1273	Spike	mRNA	Approved	Moderna	2									11.4795				10.1038/s41586-021-03398-2
mRNA-1273	Spike	mRNA	Approved	Moderna	2									9.82943				10.1126/science.abj4176
mRNA-1273	Spike	mRNA	Approved	Moderna	2									13.8521				10.1038/s41590-021-01021-0
mRNA-1273	Spike	mRNA	Approved	Moderna	2									3.78082				10.1016/j.ebiom.2021.103626
mRNA-1273	Spike	mRNA	Approved	Moderna	2									3.06221				10.1038/s41586-022-04399-5
mRNA-1273	Spike	mRNA	Approved	Moderna	2									10.9454				10.1038/s41586-022-04399-5
mRNA-1273	Spike	mRNA	Approved	Moderna	2									5.73203				10.1093/infdis/jiab355
mRNA-1273	Spike	mRNA	Approved	Moderna	2			3.52449				10.1101/2021.08.06.21261721
mRNA-1273	Spike	mRNA	Approved	Moderna	2			9.75506				10.1056/NEJMc2103740
mRNA-1273	Spike	mRNA	Approved	Moderna	2			2.18464				10.1101/2021.05.14.444076
mRNA-1273	Spike	mRNA	Approved	Moderna	2			3.95827				10.1101/2021.07.02.450959
mRNA-1273	Spike	mRNA	Approved	Moderna	2			5.47635				10.1101/2021.07.19.452771
mRNA-1273	Spike	mRNA	Approved	Moderna	2			3.83915				10.1101/2021.07.19.452771
mRNA-1273	Spike	mRNA	Approved	Moderna	2			7.92874				10.1101/2021.12.28.474369
mRNA-1273	Spike	mRNA	Approved	Moderna	2			5.22628				10.1101/2021.12.28.474369
mRNA-1273	Spike	mRNA	Approved	Moderna	2			7.37723				10.1038/s41586-021-03398-2
mRNA-1273	Spike	mRNA	Approved	Moderna	2			6.39371				10.1056/nejmc2102179
mRNA-1273	Spike	mRNA	Approved	Moderna	2			10.8351				10.1101/2021.05.05.21256716
mRNA-1273	Spike	mRNA	Approved	Moderna	2			7.51792				10.1128/JVI.01313-21
mRNA-1273	Spike	mRNA	Approved	Moderna	2			11.2085				10.1038/s41590-021-01021-0
mRNA-1273	Spike	mRNA	Approved	Moderna	2			24.5902				10.1038/s41590-021-01021-0
mRNA-1273	Spike	mRNA	Approved	Moderna	2			11.1604				10.1101/2021.12.15.21267805
mRNA-1273	Spike	mRNA	Approved	Moderna	2			9.02527				10.1038/s41467-021-25168-4
mRNA-1273	Spike	mRNA	Approved	Moderna	2			10.9024				10.1038/s41467-021-25168-4
mRNA-1273	Spike	mRNA	Approved	Moderna	2			3.85983				10.1101/2021.12.16.472934
mRNA-1273	Spike	mRNA	Approved	Moderna	2			3.49989				10.1128/mBio.01386-21
mRNA-1273	Spike	mRNA	Approved	Moderna	2			3.74756				10.1101/2021.05.31.445871
mRNA-1273	Spike	mRNA	Approved	Moderna	2			2.70826				10.1126/science.abj4176
mRNA-1273	Spike	mRNA	Approved	Moderna	2			9.79919				10.1038/s41586-021-04386-2
mRNA-1273	Spike	mRNA	Approved	Moderna	2			11.8385				10.1038/s41591-021-01527-y
mRNA-1273	Spike	mRNA	Approved	Moderna	2			13.3854				10.1038/s41591-021-01527-y
mRNA-1273	Spike	mRNA	Approved	Moderna	2			6.79646				10.1038/s41591-021-01527-y
mRNA-1273	Spike	mRNA	Approved	Moderna	2			6.6042				10.1101/2021.11.05.467523
mRNA-1273	Spike	mRNA	Approved	Moderna	2			3.717				10.1038/s41586-021-04060-7
mRNA-1273	Spike	mRNA	Approved	Moderna	2			1.25026				10.1038/s41586-021-04060-7
mRNA-1273	Spike	mRNA	Approved	Moderna	2			6.22892				10.1038/s41586-021-04060-7
mRNA-1273	Spike	mRNA	Approved	Moderna	2			5.74318				10.1126/science.abg9175
mRNA-1273	Spike	mRNA	Approved	Moderna	2			9.65268				10.1126/science.abg9175
mRNA-1273	Spike	mRNA	Approved	Moderna	2			4.39799				10.1101/2021.12.21.21267898
mRNA-1273	Spike	mRNA	Approved	Moderna	2				1.78054			10.1101/2021.08.06.21261721
mRNA-1273	Spike	mRNA	Approved	Moderna	2				2.44835			10.1101/2021.11.05.467523
mRNA-1273	Spike	mRNA	Approved	Moderna	2				1.21677			10.1038/s41586-021-04060-7
mRNA-1273	Spike	mRNA	Approved	Moderna	2				0.590504			10.1038/s41586-021-04060-7
mRNA-1273	Spike	mRNA	Approved	Moderna	2				1.69053			10.1038/s41586-021-04060-7
mRNA-1273	Spike	mRNA	Approved	Moderna	2				13.7151			10.1038/s41590-021-01021-0
mRNA-1273	Spike	mRNA	Approved	Moderna	2				1.08583			10.1126/science.abj4176
mRNA-1273	Spike	mRNA	Approved	Moderna	2				2.94302			10.1016/j.chom.2021.04.007
mRNA-1273	Spike	mRNA	Approved	Moderna	2				3.52098			10.1056/nejmc2102179
mRNA-1273	Spike	mRNA	Approved	Moderna	2				8.58807			10.1101/2021.05.05.21256716
mRNA-1273	Spike	mRNA	Approved	Moderna	2				3.18115			10.1128/JVI.01313-21
mRNA-1273	Spike	mRNA	Approved	Moderna	2				6.61935			10.1038/s41591-021-01527-y
mRNA-1273	Spike	mRNA	Approved	Moderna	2				5.67027			10.1038/s41591-021-01527-y
mRNA-1273	Spike	mRNA	Approved	Moderna	2										3.6099			10.1016/j.chom.2021.04.007
mRNA-1273	Spike	mRNA	Approved	Moderna	2										4.62121			10.1101/2021.07.14.21260307
mRNA-1273	Spike	mRNA	Approved	Moderna	2										4.08293			10.1101/2021.07.14.21260307
mRNA-1273	Spike	mRNA	Approved	Moderna	2					2.86039		10.1016/j.cell.2021.12.033
mRNA-1273	Spike	mRNA	Approved	Moderna	2					5.18919		10.1016/j.cell.2021.12.033
mRNA-1273	Spike	mRNA	Approved	Moderna	2					3.17703		10.1016/j.cell.2021.12.033
mRNA-1273	Spike	mRNA	Approved	Moderna	2					1.84175		10.1101/2021.11.05.467523
mRNA-1273	Spike	mRNA	Approved	Moderna	2					4.20748		10.1101/2021.07.19.452771
mRNA-1273	Spike	mRNA	Approved	Moderna	2					3.32654		10.1101/2021.07.19.452771
mRNA-1273	Spike	mRNA	Approved	Moderna	2					2.21351		10.1038/s41586-021-04060-7
mRNA-1273	Spike	mRNA	Approved	Moderna	2					1.06133		10.1038/s41586-021-04060-7
mRNA-1273	Spike	mRNA	Approved	Moderna	2					2.96673		10.1038/s41586-021-04060-7
mRNA-1273	Spike	mRNA	Approved	Moderna	2					0.731528		10.1126/science.abj4176
mRNA-1273	Spike	mRNA	Approved	Moderna	2					6.15997		10.1038/s41590-021-01021-0
mRNA-1273	Spike	mRNA	Approved	Moderna	2					7.92874		10.1101/2021.12.28.474369
mRNA-1273	Spike	mRNA	Approved	Moderna	2					5.22628		10.1101/2021.12.28.474369
mRNA-1273	Spike	mRNA	Approved	Moderna	2					3.18309		10.1101/2021.12.16.472934
mRNA-1273	Spike	mRNA	Approved	Moderna	2					2.62472		10.1128/JVI.01313-21
mRNA-1273	Spike	mRNA	Approved	Moderna	2					1.09242		10.1101/2021.12.21.21267898
mRNA-1273	Spike	mRNA	Approved	Moderna	2					2.91792		10.1126/science.abl8506
mRNA-1273	Spike	mRNA	Approved	Moderna	2					4.18248		10.1101/2021.12.20.21268048
mRNA-1273	Spike	mRNA	Approved	Moderna	2											3.05118		10.1056/NEJMc2107799
mRNA-1273	Spike	mRNA	Approved	Moderna	2											2.92783		10.1056/NEJMc2107799
mRNA-1273	Spike	mRNA	Approved	Moderna	2											1.89595		10.1016/j.ebiom.2021.103626
mRNA-1273	Spike	mRNA	Approved	Moderna	2											3.16883		10.1101/2021.07.14.21260307
mRNA-1273	Spike	mRNA	Approved	Moderna	2											2.13868		10.1101/2021.07.14.21260307
mRNA-1273	Spike	mRNA	Approved	Moderna	2						26.33	10.1101/2022.02.07.479306
mRNA-1273	Spike	mRNA	Approved	Moderna	2						9.68132	10.1016/j.cell.2021.12.033
mRNA-1273	Spike	mRNA	Approved	Moderna	2						8.34783	10.1016/j.cell.2021.12.033
mRNA-1273	Spike	mRNA	Approved	Moderna	2						42.8387	10.1016/j.cell.2021.12.033
mRNA-1273	Spike	mRNA	Approved	Moderna	2						65.5905	10.1101/2021.12.12.21267646
mRNA-1273	Spike	mRNA	Approved	Moderna	2						73.9055	10.1101/2021.12.12.21267646
mRNA-1273	Spike	mRNA	Approved	Moderna	2						26.2022	10.1101/2021.12.12.21267646
mRNA-1273	Spike	mRNA	Approved	Moderna	2						119.37	10.1101/2021.12.12.21267646
mRNA-1273	Spike	mRNA	Approved	Moderna	2						45.6308	10.1101/2021.12.12.21267646
mRNA-1273	Spike	mRNA	Approved	Moderna	2						19.6915	10.1101/2021.12.28.474369
mRNA-1273	Spike	mRNA	Approved	Moderna	2						7.69892	10.1101/2021.12.28.474369
mRNA-1273	Spike	mRNA	Approved	Moderna	2						63.9609	10.1101/2021.12.15.21267805
mRNA-1273	Spike	mRNA	Approved	Moderna	2						15.8406	10.1038/s41586-021-04386-2
mRNA-1273	Spike	mRNA	Approved	Moderna	2						15.8434	10.1101/2021.12.21.21267898
mRNA-1273	Spike	mRNA	Approved	Moderna	2						10.1469	10.1038/s41586-021-04388-0
mRNA-1273	Spike	mRNA	Approved	Moderna	2						16.1935	10.1101/2021.12.20.21268048
mRNA-1273	Spike	mRNA	Approved	Moderna	2												40.2423	10.1101/2021.12.20.473557
mRNA-1273	Spike	mRNA	Approved	Moderna	2												28.4878	10.1101/2021.12.20.473557
mRNA-1273	Spike	mRNA	Approved	Moderna	2												9.85	10.1101/2021.12.20.473557
mRNA-1273	Spike	mRNA	Approved	Moderna	2												15.4	10.1101/2021.12.20.473557
mRNA-1273	Spike	mRNA	Approved	Moderna	2												67.7182	10.1101/2021.12.20.473557
mRNA-1273	Spike	mRNA	Approved	Moderna	2												18.7773	10.1038/s41586-021-04388-0
mRNA-1273	Spike	mRNA	Approved	Moderna	2												10.6486	10.1038/s41586-022-04399-5
mRNA-1273	Spike	mRNA	Approved	Moderna	2												42.7353	10.1038/s41586-022-04399-5
AZD1222	Spike	Viral vector	Approved	AstraZeneca	2		1.8					10.1016/S0140-6736(21)01891-2
AZD1222	Spike	Viral vector	Approved	AstraZeneca	2		48.7692					10.1038/s41591-021-01449-9
AZD1222	Spike	Viral vector	Approved	AstraZeneca	2								0.803484					10.1038/s41586-021-03777-9
AZD1222	Spike	Viral vector	Approved	AstraZeneca	2								10.278					10.1016/S0140-6736(21)00628-0
AZD1222	Spike	Viral vector	Approved	AstraZeneca	2								2.08807					10.1016/j.cell.2021.02.033
AZD1222	Spike	Viral vector	Approved	AstraZeneca	2								4.19658					10.1016/S0140-6736(21)01462-8
AZD1222	Spike	Viral vector	Approved	AstraZeneca	2								3.8804					10.1038/s41586-021-03944-y
AZD1222	Spike	Viral vector	Approved	AstraZeneca	2								1.31707					10.1101/2021.08.06.21261716
AZD1222	Spike	Viral vector	Approved	AstraZeneca	2									3.25059				10.1101/2021.12.14.21267772
AZD1222	Spike	Viral vector	Approved	AstraZeneca	2									3.41894				10.1101/2021.12.14.21267772
AZD1222	Spike	Viral vector	Approved	AstraZeneca	2									7.41511				10.1038/s41586-021-03777-9
AZD1222	Spike	Viral vector	Approved	AstraZeneca	2									3.16667				10.1101/2021.12.10.21267534
AZD1222	Spike	Viral vector	Approved	AstraZeneca	2									12.083				10.1016/j.cell.2021.02.037
AZD1222	Spike	Viral vector	Approved	AstraZeneca	2									10.0204				10.1016/S0140-6736(21)01462-8
AZD1222	Spike	Viral vector	Approved	AstraZeneca	2									3.375				10.1101/2021.08.06.21261716
AZD1222	Spike	Viral vector	Approved	AstraZeneca	2			5.30233				10.1016/S0140-6736(21)01891-2
AZD1222	Spike	Viral vector	Approved	AstraZeneca	2			7.498				10.1056/NEJMoa2102214
AZD1222	Spike	Viral vector	Approved	AstraZeneca	2			317				10.1038/s41591-021-01449-9
AZD1222	Spike	Viral vector	Approved	AstraZeneca	2			10.6042				10.1038/s41586-021-04386-2
AZD1222	Spike	Viral vector	Approved	AstraZeneca	2			4.01724				10.1101/2021.12.21.21267898
AZD1222	Spike	Viral vector	Approved	AstraZeneca	2										2.25934			10.1101/2021.12.14.21267772
AZD1222	Spike	Viral vector	Approved	AstraZeneca	2										1.93735			10.1101/2021.12.14.21267772
AZD1222	Spike	Viral vector	Approved	AstraZeneca	2										2.95077			10.1016/j.cell.2021.03.055
AZD1222	Spike	Viral vector	Approved	AstraZeneca	2				2.79184			10.1016/S0140-6736(21)01891-2
AZD1222	Spike	Viral vector	Approved	AstraZeneca	2				261.059			10.1038/s41591-021-01449-9
AZD1222	Spike	Viral vector	Approved	AstraZeneca	2					3.83391		10.1038/s41586-021-03944-y
AZD1222	Spike	Viral vector	Approved	AstraZeneca	2					1.95593		10.1101/2021.12.21.21267898
AZD1222	Spike	Viral vector	Approved	AstraZeneca	2					4.9927		10.1016/S0140-6736(21)01891-2
AZD1222	Spike	Viral vector	Approved	AstraZeneca	2											2.7286		10.1101/2021.12.14.21267772
AZD1222	Spike	Viral vector	Approved	AstraZeneca	2											1.74564		10.1101/2021.12.14.21267772
AZD1222	Spike	Viral vector	Approved	AstraZeneca	2											3.11538		10.1101/2021.08.06.21261716
AZD1222	Spike	Viral vector	Approved	AstraZeneca	2											3.45045		10.1101/2022.01.04.22268747
AZD1222	Spike	Viral vector	Approved	AstraZeneca	2											0.31929		10.1101/2022.01.04.22268747
AZD1222	Spike	Viral vector	Approved	AstraZeneca	2											3.22078		10.1093/jtm/taab119
AZD1222	Spike	Viral vector	Approved	AstraZeneca	2											2.67929		10.1093/jtm/taab119
AZD1222	Spike	Viral vector	Approved	AstraZeneca	2											1.96022		10.1093/jtm/taab119
AZD1222	Spike	Viral vector	Approved	AstraZeneca	2											2.55769		10.1101/2021.12.10.21267534
AZD1222	Spike	Viral vector	Approved	AstraZeneca	2											6.14399		10.1016/j.cell.2021.12.046
AZD1222	Spike	Viral vector	Approved	AstraZeneca	2											4.92271		10.1016/j.cell.2021.06.020
AZD1222	Spike	Viral vector	Approved	AstraZeneca	2											10.0204		10.1016/S0140-6736(21)01462-8
AZD1222	Spike	Viral vector	Approved	AstraZeneca	2											11.6143		10.1038/s41586-021-03944-y
AZD1222	Spike	Viral vector	Approved	AstraZeneca	2											5.06869		10.1038/s41586-021-03777-9
AZD1222	Spike	Viral vector	Approved	AstraZeneca	2											4.38939		10.1038/s41586-021-04389-z
AZD1222	Spike	Viral vector	Approved	AstraZeneca	2						2.64862	10.1101/2021.12.19.473354
AZD1222	Spike	Viral vector	Approved	AstraZeneca	2						41.6806	10.1038/s41586-021-04386-2
AZD1222	Spike	Viral vector	Approved	AstraZeneca	2						11.7647	10.1038/s41586-021-04388-0
AZD1222	Spike	Viral vector	Approved	AstraZeneca	2						12.7671	10.1101/2021.12.21.21267898
AZD1222	Spike	Viral vector	Approved	AstraZeneca	2												35.9537	10.1016/j.cell.2021.12.046
AZD1222	Spike	Viral vector	Approved	AstraZeneca	2												9.65667	10.1038/s41586-021-04389-z
AZD1222	Spike	Viral vector	Approved	AstraZeneca	2												13.3	10.1101/2021.12.10.21267534
AZD1222	Spike	Viral vector	Approved	AstraZeneca	2												411.2	10.1101/2021.12.14.21267772
AZD1222	Spike	Viral vector	Approved	AstraZeneca	2												18.3641	10.1101/2021.12.14.21267772
AZD1222	Spike	Viral vector	Approved	AstraZeneca	2												25.5333	10.1101/2022.01.04.22268747
AZD1222	Spike	Viral vector	Approved	AstraZeneca	2												5.53846	10.1101/2022.01.04.22268747
BBIBP-CorV	Inactivated virus	Whole virion	Approved	Sinopharm	2		1.21617					10.1056/NEJMc2103022
BBIBP-CorV	Inactivated virus	Whole virion	Approved	Sinopharm	2			6.47				10.1056/NEJMc2103022
BBIBP-CorV	Inactivated virus	Whole virion	Approved	Sinopharm	2			7.65909				10.1080/22221751.2021.2022440
BBIBP-CorV	Inactivated virus	Whole virion	Approved	Sinopharm	2			1.70548				10.1080/22221751.2021.2022440
BBIBP-CorV	Inactivated virus	Whole virion	Approved	Sinopharm	2									1.53738				10.1016/S2666-5247(21)00082-3
BBIBP-CorV	Inactivated virus	Whole virion	Approved	Sinopharm	2					1.92023		10.1080/22221751.2021.2022440
BBIBP-CorV	Inactivated virus	Whole virion	Approved	Sinopharm	2					0.83557		10.1080/22221751.2021.2022440
BBIBP-CorV	Inactivated virus	Whole virion	Approved	Sinopharm	2						23.1667	10.1038/s41586-021-04386-2
BBIBP-CorV	Inactivated virus	Whole virion	Approved	Sinopharm	2						1.898	10.1080/22221751.2022.2030200
BBIBP-CorV	Inactivated virus	Whole virion	Approved	Sinopharm	2						11.2333	10.1080/22221751.2021.2022440
BBIBP-CorV	Inactivated virus	Whole virion	Approved	Sinopharm	2						3.89062	10.1080/22221751.2021.2022440
CoronaVac	Inactivated virus	Whole virion	Approved	Sinovac	2		2.05567					10.21203/rs.3.rs-782704/v1
CoronaVac	Inactivated virus	Whole virion	Approved	Sinovac	2		3.56395					10.1056/NEJMc2103022
CoronaVac	Inactivated virus	Whole virion	Approved	Sinovac	2								14.1886					10.1016/S1473-3099(21)00568-5
CoronaVac	Inactivated virus	Whole virion	Approved	Sinovac	2								4.05946					10.1002/jmv.27310
CoronaVac	Inactivated virus	Whole virion	Approved	Sinovac	2			6.13				10.1056/NEJMc2103022
CoronaVac	Inactivated virus	Whole virion	Approved	Sinovac	2			5.47407				10.1080/22221751.2021.2022440
CoronaVac	Inactivated virus	Whole virion	Approved	Sinovac	2									19.7376				10.1016/S1473-3099(21)00568-5
CoronaVac	Inactivated virus	Whole virion	Approved	Sinovac	2				2.33389			10.21203/rs.3.rs-782704/v1
CoronaVac	Inactivated virus	Whole virion	Approved	Sinovac	2										7.51			10.1002/jmv.27310
CoronaVac	Inactivated virus	Whole virion	Approved	Sinovac	2										10.41			10.1016/S2666-5247(21)00129-4
CoronaVac	Inactivated virus	Whole virion	Approved	Sinovac	2										2.135			10.1016/S2666-5247(21)00129-4
CoronaVac	Inactivated virus	Whole virion	Approved	Sinovac	2										1.5			10.1016/S2666-5247(21)00129-4
CoronaVac	Inactivated virus	Whole virion	Approved	Sinovac	2					1.46721		10.1080/22221751.2021.2022440
CoronaVac	Inactivated virus	Whole virion	Approved	Sinovac	2											32.1532		10.1016/S1473-3099(21)00568-5
CoronaVac	Inactivated virus	Whole virion	Approved	Sinovac	2						11.6519	10.1080/22221751.2021.2022440

## Sheet: BoosterVac neutralization
							Neutralization
							Pseudovirus assay- Range of reduction fold for neutralization titer						Authentic virus assay- Range of reduction fold for neutralization titer
Vaccine	Antigen	Platform	Status	Inventor	Booster vaccination doses	Booster vaccine	Alpha	Beta	Gamma	Delta	Omicron	DOI	Alpha	Beta	Gamma	Delta	Omicron	DOI
BNT162b2	Spike	mRNA	Approved	Pfizer/BioNTech	3	BNT162b2	1.42038					10.1101/2021.12.16.472934
BNT162b2	Spike	mRNA	Approved	Pfizer/BioNTech	3	BNT162b2		2.45058				10.1101/2021.12.28.474369
BNT162b2	Spike	mRNA	Approved	Pfizer/BioNTech	3	BNT162b2		2.08492				10.1101/2021.12.16.472934
BNT162b2	Spike	mRNA	Approved	Pfizer/BioNTech	3	BNT162b2		1.31945				10.1101/2021.12.22.21268103
BNT162b2	Spike	mRNA	Approved	Pfizer/BioNTech	3	BNT162b2								2.59188				10.1101/2021.12.20.473557
BNT162b2	Spike	mRNA	Approved	Pfizer/BioNTech	3	BNT162b2								1.34104				10.1056/NEJMc2113468
BNT162b2	Spike	mRNA	Approved	Pfizer/BioNTech	3	BNT162b2								5.85677				10.1101/2021.12.13.21267670
BNT162b2	Spike	mRNA	Approved	Pfizer/BioNTech	3	BNT162b2								4.64913				10.1038/s41586-022-04399-5
BNT162b2	Spike	mRNA	Approved	Pfizer/BioNTech	3	BNT162b2								1.31701				10.1038/s41586-022-04399-5
BNT162b2	Spike	mRNA	Approved	Pfizer/BioNTech	3	BNT162b2								8.2491				10.1101/2021.12.22.21268273
BNT162b2	Spike	mRNA	Approved	Pfizer/BioNTech	3	BNT162b2								5.38462				10.1101/2021.12.22.21268273
BNT162b2	Spike	mRNA	Approved	Pfizer/BioNTech	3	BNT162b2				4.35101		10.1101/2021.12.22.473880
BNT162b2	Spike	mRNA	Approved	Pfizer/BioNTech	3	BNT162b2				1.04699		10.1101/2021.12.28.474369
BNT162b2	Spike	mRNA	Approved	Pfizer/BioNTech	3	BNT162b2				4.23901		10.1101/2021.12.16.472934
BNT162b2	Spike	mRNA	Approved	Pfizer/BioNTech	3	BNT162b2				2.75928		10.1016/j.cell.2021.12.032
BNT162b2	Spike	mRNA	Approved	Pfizer/BioNTech	3	BNT162b2				1.95904		10.1016/j.cell.2021.12.033
BNT162b2	Spike	mRNA	Approved	Pfizer/BioNTech	3	BNT162b2										1.23421		10.1056/NEJMc2113468
BNT162b2	Spike	mRNA	Approved	Pfizer/BioNTech	3	BNT162b2										1.5874		10.1101/2021.12.12.472252
BNT162b2	Spike	mRNA	Approved	Pfizer/BioNTech	3	BNT162b2										3.93966		10.1101/2021.12.22.21268273
BNT162b2	Spike	mRNA	Approved	Pfizer/BioNTech	3	BNT162b2										2.8		10.1101/2021.12.22.21268273
BNT162b2	Spike	mRNA	Approved	Pfizer/BioNTech	3	BNT162b2										4.15678		10.1101/2021.12.23.21268316
BNT162b2	Spike	mRNA	Approved	Pfizer/BioNTech	3	BNT162b2										4.51523		10.1101/2021.12.23.21268316
BNT162b2	Spike	mRNA	Approved	Pfizer/BioNTech	3	BNT162b2										3.94895		10.1016/j.cell.2021.12.046
BNT162b2	Spike	mRNA	Approved	Pfizer/BioNTech	3	BNT162b2										2.24038		10.1038/s41586-021-04389-z
BNT162b2	Spike	mRNA	Approved	Pfizer/BioNTech	3	BNT162b2										2.07062		10.1101/2021.12.13.21267670
BNT162b2	Spike	mRNA	Approved	Pfizer/BioNTech	3	BNT162b2					4.00729	10.1016/j.cell.2021.12.033
BNT162b2	Spike	mRNA	Approved	Pfizer/BioNTech	3	BNT162b2					14.7558	10.1101/2021.12.12.21267646
BNT162b2	Spike	mRNA	Approved	Pfizer/BioNTech	3	BNT162b2					5.2247	10.1038/s41591-021-01676-0
BNT162b2	Spike	mRNA	Approved	Pfizer/BioNTech	3	BNT162b2					13.2816	10.1101/2021.12.12.21267646
BNT162b2	Spike	mRNA	Approved	Pfizer/BioNTech	3	BNT162b2					11.7652	10.1101/2021.12.28.474369
BNT162b2	Spike	mRNA	Approved	Pfizer/BioNTech	3	BNT162b2					5.36045	10.1101/2022.02.06.22270533
BNT162b2	Spike	mRNA	Approved	Pfizer/BioNTech	3	BNT162b2					13.887	10.1101/2021.12.22.473880
BNT162b2	Spike	mRNA	Approved	Pfizer/BioNTech	3	BNT162b2					6.57705	10.1016/j.cell.2021.12.032
BNT162b2	Spike	mRNA	Approved	Pfizer/BioNTech	3	BNT162b2					2.30615	10.1101/2021.12.22.21268103
BNT162b2	Spike	mRNA	Approved	Pfizer/BioNTech	3	BNT162b2					6.64175	10.1038/s41586-021-04388-0
BNT162b2	Spike	mRNA	Approved	Pfizer/BioNTech	3	BNT162b2											16.764	10.1101/2021.12.20.473557
BNT162b2	Spike	mRNA	Approved	Pfizer/BioNTech	3	BNT162b2											14.222	10.1016/j.cell.2021.12.046
BNT162b2	Spike	mRNA	Approved	Pfizer/BioNTech	3	BNT162b2											20.4375	10.1101/2021.12.23.21268316
BNT162b2	Spike	mRNA	Approved	Pfizer/BioNTech	3	BNT162b2											13.0443	10.1101/2021.12.23.21268316
BNT162b2	Spike	mRNA	Approved	Pfizer/BioNTech	3	BNT162b2											5.38865	10.1038/s41586-021-04388-0
BNT162b2	Spike	mRNA	Approved	Pfizer/BioNTech	3	BNT162b2											13.9817	10.1038/s41586-021-04389-z
BNT162b2	Spike	mRNA	Approved	Pfizer/BioNTech	3	BNT162b2											17.9921	10.1101/2021.12.22.21268273
BNT162b2	Spike	mRNA	Approved	Pfizer/BioNTech	3	BNT162b2											13.0699	10.1038/s41586-022-04399-5
BNT162b2	Spike	mRNA	Approved	Pfizer/BioNTech	3	BNT162b2											7.49736	10.1038/s41586-022-04399-5
BNT162b2	Spike	mRNA	Approved	Pfizer/BioNTech	3	BNT162b2											8.28439	10.1101/2021.12.13.21267670
BNT162b2	Spike	mRNA	Approved	Pfizer/BioNTech	3	BNT162b2											4	10.1101/2021.12.12.472252
BNT162b2	Spike	mRNA	Approved	Pfizer/BioNTech	3	BNT162b2											10.2439	10.1101/2021.12.22.21268273
mRNA-1273	Spike	mRNA	Approved	Moderna	3	mRNA-1273	1.68097					10.7326/M21-3480
mRNA-1273	Spike	mRNA	Approved	Moderna	3	mRNA-1273	1.41989					10.1101/2021.12.16.472934
mRNA-1273	Spike	mRNA	Approved	Moderna	3	mRNA-1273		34.3793				10.7326/M21-3480
mRNA-1273	Spike	mRNA	Approved	Moderna	3	mRNA-1273		5.28803				10.1101/2021.05.05.21256716
mRNA-1273	Spike	mRNA	Approved	Moderna	3	mRNA-1273		2.90165				10.1101/2021.12.15.21267805
mRNA-1273	Spike	mRNA	Approved	Moderna	3	mRNA-1273		2.6248				10.1101/2021.12.16.472934
mRNA-1273	Spike	mRNA	Approved	Moderna	3	mRNA-1273		5.3114				10.1038/s41591-021-01527-y
mRNA-1273	Spike	mRNA	Approved	Moderna	3	mRNA-1273								2.08361				10.1101/2021.12.20.473557
mRNA-1273	Spike	mRNA	Approved	Moderna	3	mRNA-1273								3.98977				10.1038/s41586-022-04399-5
mRNA-1273	Spike	mRNA	Approved	Moderna	3	mRNA-1273				4.32937		10.1038/s41591-021-01527-y
mRNA-1273	Spike	mRNA	Approved	Moderna	3	mRNA-1273				2.47		10.1016/j.cell.2021.12.033
mRNA-1273	Spike	mRNA	Approved	Moderna	3	mRNA-1273				2.77287		10.7326/M21-3480
mRNA-1273	Spike	mRNA	Approved	Moderna	3	mRNA-1273				4.39572		10.1101/2021.12.16.472934
mRNA-1273	Spike	mRNA	Approved	Moderna	3	mRNA-1273											1.83698	10.1038/s41586-021-04388-0
mRNA-1273	Spike	mRNA	Approved	Moderna	3	mRNA-1273											13.6177	10.1101/2021.12.20.473557
mRNA-1273	Spike	mRNA	Approved	Moderna	3	mRNA-1273											16.7382	10.1038/s41586-022-04399-5
mRNA-1273	Spike	mRNA	Approved	Moderna	3	mRNA-1273					5.04001	10.1101/2021.12.15.21267805
mRNA-1273	Spike	mRNA	Approved	Moderna	3	mRNA-1273					3.81851	10.1038/s41586-021-04388-0
mRNA-1273	Spike	mRNA	Approved	Moderna	3	mRNA-1273					5.37792	10.1016/j.cell.2021.12.033
AZD1222	Spike	Viral vector	Approved	AstraZeneca	3	AZD1222										3.61766		10.1016/j.cell.2021.12.046
AZD1222	Spike	Viral vector	Approved	AstraZeneca	3	AZD1222											16.3492	10.1016/j.cell.2021.12.046
BBIBP-CorV	Inactivated virus	Whole virion	Approved	Sinopharm	3	BBIBP-CorV		1.64153				10.1080/22221751.2021.2022440
BBIBP-CorV	Inactivated virus	Whole virion	Approved	Sinopharm	3	BBIBP-CorV				1.26434		10.1080/22221751.2021.2022440
BBIBP-CorV	Inactivated virus	Whole virion	Approved	Sinopharm	3	BBIBP-CorV					48.3443	10.1101/2021.12.17.21267961
BBIBP-CorV	Inactivated virus	Whole virion	Approved	Sinopharm	3	BBIBP-CorV					11.472	10.1080/22221751.2022.2030200
BBIBP-CorV	Inactivated virus	Whole virion	Approved	Sinopharm	3	BBIBP-CorV					7.13485	10.1080/22221751.2021.2022440
CoronaVac	Inactivated virus	Whole virion	Approved	Sinovac	3	CoronaVac	0.87013					10.1016/S2666-5247(21)00217-2
CoronaVac	Inactivated virus	Whole virion	Approved	Sinovac	3	CoronaVac		2.27929				10.1016/S2666-5247(21)00217-2
CoronaVac	Inactivated virus	Whole virion	Approved	Sinovac	3	CoronaVac				1.08601		10.1016/S2666-5247(21)00217-2
