# Supplementary material for: Molecular characteristics, immune evasion, and impact of SARS-CoV-2 variants
Source: Signal Transduct Target Ther. 2022 Jun 28;7:202. doi: 10.1038/s41392-022-01039-2 (PMC9240077; doi:10.1038/s41392-022-01039-2)
Supplement: Supplementary file 4 — Supplement table 4 [file 41392_2022_1039_MOESM4_ESM.xlsx]

## Sheet: Small molecule neutralization
											Authentic virus neutralization IC50(uM)
	Alternative names	Molecule	Target	Format	Status	Inventor	Derivation	Discovery	Previous application	Target mechanism	WT	D614G	Alpha	Beta	Gamma	Delta	Omicron	doi
Fusion and internalization inhibitor		Camostat mesylate	TMPRSS2	TMPRSS2 inhibitor	phase III	Sagent			SARS-CoV	extend beyond inhibition of TMPRSS2 to coagulation-induced spike cleavage	>5		>5	>5				doi: 10.1016/j.cell.2020.02.052
		Nafamostat mesylate	TMPRSS2	TMPRSS2 inhibitor	phase III	Covistat			MERS	a dual inhibitor of TMPRSS2 and the binding of the S protein to its ACE2 receptor. Nafamostat is more specific than Camostat for binding to the catalytic center, consistent with reported observation that Nafamostat blocks the SARS-CoV-2 infection at a lower concentration	>5		>5	>5						10.1038/s41422-020-0282-0
	umifenovir	Arbidol	Membrane fusion		phase IV	Pharmstandard			Influenza, ARVI	inducing structural rigidity in the viral glycoprotein, restricting the conformational rearrangements associated with membrane fusion and virus entry, interfering with viral binding to host cells	3.5- 29.0							10.1016/j.antiviral.2020.104878	10.3390/v13081665
		Chloroquine	Membrane fusion and endocytosis		EUA	Sanofi			Plasmodium, Fluke	enhancing the endosomal pH required for the fusion of viral cells, preventing formation of clathrin complexes during endocytosis and inducing the glycosylation of cellular receptors of SARS-CoV-2; interfering viral assembly and vacuole formation and viral budding	1.13-6.9							10.1016/j.antiviral.2020.104878		10.1038/s41422-020-0282-0
		Hydroxychloroquine	Membrane fusion and endocytosis		EUA	Sanofi			Plasmodium	enhancing the endosomal pH required for the fusion of viral cells, preventing formation of clathrin complexes during endocytosis and inducing the glycosylation of cellular receptors of SARS-CoV-2; interfering viral assembly and vacuole formation and viral budding	9.2-26.5								10.3390/v13081665
Protease inhibitor	PF-07321332	Nirmatrelvir	3CLpro	protease inhibitor	phase III	Pfizer				Protease inhibitors interfere with the cutting step of the protease enzyme reaction. These drugs interact with the protease and block its polypeptide cutting ability	0.0797-0.184		0.211-0.308	0.108-0.195	0.242-0.296	0.174-0.252	0.0915-0.209	10.1101/2021.12.27.474275
	PF-07321332+Lopinavir	Paxlovid	3CLpro	protease inhibitor	Approved	Pfizer
		Ritonavir	3CLpro	protease inhibitor	phase III				HIV	an inhibitor of cytochrome P450 3A and CYP2D6, thus inhibiting the metabolism of PF-07,321,332 and allowing the administration of a lower dose of the substance
	PF-07321332+Lopinavir	Lopinavir	3CLpro	protease inhibitor, CYP450 inhibitor	phase III-IV	Abbott				Peptidomimetic protease inhibitor used in combination with Ritonavir	5.2-26.63							10.1016/j.antiviral.2020.104786	10.1016/j.antiviral.2020.104878
		GRL-0617	PLpro	protease inhibitor	Preclinical					occupying the substrate pockets, sealing the entrance to the substrate binding cleft, preventing the binding of the LXGG motif of the substrate，inhibition of SCoV2-PLpro with GRL-0617 impairs the virus-induced cytopathogenic effect, maintains the antiviral interferon pathway and reduces viral replication in infected cells.	2.2 ± 0.3 umol/L.							10.1016/j.apsb.2020.08.014.
Replication inhibitor	GS-5734	Remdesivir	RdRp	adenosine analogue	Approved	Gilead			EboV	Binding to viral RNA, leading to RNA termination, inhibiting viral RNA replication	0.046-0.0581		0.0407-0.1135	0.0386-0.0873	0.0723-0.0758	N.D.	0.039-0.0554	10.1101/2021.12.27.474275
		GS-441524	RdRp	nucleoside triphosphate analogue	Approved	Gilead			FIPV	Binding to viral RNA, leading to RNA termination, inhibiting viral RNA replication	0.1478-2.079		0.3992-1.1621	0.629-1.6713	0.698-2.1309	0.572-1.1523	0.4169-0.567	10.1101/2021.12.27.474275
	MK-4482/EIDD-2801	Molnupiravir	RdRp	nucleoside prodrug	Approved	Merck			Broad RNA virus	Molnupiravir increases the frequency of viral RNA mutations and impairs SARS-CoV-2 replication in animal models and in humans	3.57-4.15		2.12-5.08	N.D.	N.D.	N.D.	1.8552-1.9498	10.1101/2021.12.27.474275
		EIDD-1931	RdRp	parent nucleoside of molnupiravir	phase I/II	Emory (University) Institute for Drug Discovery (EIDD)			Broad RNA virus	Molnupiravir increases the frequency of viral RNA mutations and impairs SARS-CoV-3 replication in animal models and in humans	1.45-2.89		2.1899-2.4556	1.4296-1.6558	1.7707-2.7361	1.4607-6.0272	N.D.	10.1101/2021.12.27.474275
	T705	Favipiravir	RdRp	guanine analogue	phase III	Dr Reddy's			Influenza,EboV	Binding to viral RNA, leading to RNA termination, inhibiting viral RNA replication	61.88- >100							10.1016/j.antiviral.2020.104786	10.1016/j.antiviral.2020.104878	10.1038/s41422-020-0282-0
