# Supplementary material for: Molecular characteristics, immune evasion, and impact of SARS-CoV-2 variants
Source: Signal Transduct Target Ther. 2022 Jun 28;7:202. doi: 10.1038/s41392-022-01039-2 (PMC9240077; doi:10.1038/s41392-022-01039-2)
Supplement: Supplementary file 5 — Supplement table 5 [file 41392_2022_1039_MOESM5_ESM.xlsx]

## Sheet: ProgrammedVac neutralization
							Vaccine efficacy (average and 95% CI)
							Documented infection						Symptomatic infection						Hospitalization or more severe
Vaccine	Antigen	Platform	Status	Inventor	Progammed vaccination doses	Obervation time for outcome	Alpha	Beta	Gamma	Delta	Omicron	DOI	Alpha	Beta	Gamma	Delta	Omicron	DOI	Alpha	Beta	Gamma	Delta	Omicron	DOI
BNT162b2	Spike	mRNA	Approved	Pfizer/BioNTech	2		90 (86-92)					10.1056/NEJMc2104974
BNT162b2	Spike	mRNA	Approved	Pfizer/BioNTech	2		87 (82-91)					10.1056/NEJMc2104974
BNT162b2	Spike	mRNA	Approved	Pfizer/BioNTech	2			74 (70-78)				10.1038/s41591-021-01583-4
BNT162b2	Spike	mRNA	Approved	Pfizer/BioNTech	2				93 (89-95)			10.1101/2021.10.26.21265397
BNT162b2	Spike	mRNA	Approved	Pfizer/BioNTech	2					83 (79-87)		10.1101/2022.01.03.21268111
BNT162b2	Spike	mRNA	Approved	Pfizer/BioNTech	2					79 (75–82)		10.1038/s41591-021-01583-4
BNT162b2	Spike	mRNA	Approved	Pfizer/BioNTech	2	15-44d					55 (24-74)	10.1101/2021.12.20.21267966
BNT162b2	Spike	mRNA	Approved	Pfizer/BioNTech	2								88 (86-90)					10.1038/s41564-021-01053-0
BNT162b2	Spike	mRNA	Approved	Pfizer/BioNTech	2									92 (39-99)				10.1038/s41564-021-01053-0
BNT162b2	Spike	mRNA	Approved	Pfizer/BioNTech	2										90 (76-96)			10.1038/s41564-021-01053-0
BNT162b2	Spike	mRNA	Approved	Pfizer/BioNTech	2											92 (89-94))		10.1038/s41564-021-01053-0
BNT162b2	Spike	mRNA	Approved	Pfizer/BioNTech	2	2-4w										91 (90-92))		10.1056/NEJMoa2119451
BNT162b2	Spike	mRNA	Approved	Pfizer/BioNTech	2	2-4w											66 (64-67)	10.1056/NEJMoa2119451
BNT162b2	Spike	mRNA	Approved	Pfizer/BioNTech	2														96 (94-97)					10.1038/s41564-021-01053-0
BNT162b2	Spike	mRNA	Approved	Pfizer/BioNTech	2															92 (39, 99)				10.1038/s41564-021-01053-0
BNT162b2	Spike	mRNA	Approved	Pfizer/BioNTech	2																94 (59, 99)			10.1038/s41564-021-01053-0
BNT162b2	Spike	mRNA	Approved	Pfizer/BioNTech	2																95 (83-99)			10.1101/2021.10.26.21265397
BNT162b2	Spike	mRNA	Approved	Pfizer/BioNTech	2																	98 (96-99)		10.1038/s41564-021-01053-0
BNT162b2	Spike	mRNA	Approved	Pfizer/BioNTech	2	2-4w																	74 (41-88)	https://assets.publishing.service.gov.uk/government/uploads/system/uploads/attachment_data/file/1050721/Vaccine-surveillance-report-week-4.pdf
mRNA-1273	Spike	mRNA	Approved	Moderna	2		100（(92-100)					10.1038/s41591-021-01446-y
mRNA-1273	Spike	mRNA	Approved	Moderna	2		91 (79-97)					https://www.eurosurveillance.org/content/10.2807/1560-7917.ES.2021.26.31.2100640
mRNA-1273	Spike	mRNA	Approved	Moderna	2			81 (69-88)				10.1038/s41591-021-01583-4
mRNA-1273	Spike	mRNA	Approved	Moderna	2		98(97-99)					10.1136/bmj-2021-068848
mRNA-1273	Spike	mRNA	Approved	Moderna	2				95 (91-98)			10.1136/bmj-2021-068848
mRNA-1273	Spike	mRNA	Approved	Moderna	2					87(84-89)		10.1136/bmj-2021-068848
mRNA-1273	Spike	mRNA	Approved	Moderna	2					57 (42-67)		10.1056/NEJMc2114089
mRNA-1273	Spike	mRNA	Approved	Moderna	2					88 (80-93)		10.1101/2022.01.03.21268111
mRNA-1273	Spike	mRNA	Approved	Moderna	2	15-44d					34 (-70-76)	10.1101/2021.12.20.21267966
mRNA-1273	Spike	mRNA	Approved	Moderna	2								92 (87-95)					10.1038/s41564-021-01053-0
mRNA-1273	Spike	mRNA	Approved	Moderna	2									100				10.1038/s41564-021-01053-0
mRNA-1273	Spike	mRNA	Approved	Moderna	2										100			10.1038/s41564-021-01053-0
mRNA-1273	Spike	mRNA	Approved	Moderna	2											94 (90-97)		10.1038/s41564-021-01053-0
mRNA-1273	Spike	mRNA	Approved	Moderna	2	2-4w										94 (90-97)		10.1056/NEJMoa2119451
mRNA-1273	Spike	mRNA	Approved	Moderna	2	2-4w											75 (71 to 79)	10.1056/NEJMoa2119451
mRNA-1273	Spike	mRNA	Approved	Moderna	2	1-3m											45 (16-64)	10.1101/2022.02.07.22270568; t
mRNA-1273	Spike	mRNA	Approved	Moderna	2														95 (92-97)					10.1038/s41564-021-01053-0
mRNA-1273	Spike	mRNA	Approved	Moderna	2															100				10.1038/s41564-021-01053-0
mRNA-1273	Spike	mRNA	Approved	Moderna	2																100			10.1038/s41564-021-01053-0
mRNA-1273	Spike	mRNA	Approved	Moderna	2																	98 (93-100)		10.1038/s41564-021-01053-0
mRNA-1273	Spike	mRNA	Approved	Moderna	2	1-6m																	77 (19-93)	10.1101/2022.02.07.22270568; t
mRNA-1273	Spike	mRNA	Approved	Moderna	2																		84 (23-97)	10.1101/2022.01.07.22268919
AZD1222	Spike	Viral vector	Approved	AstraZeneca	2		74 (29-90)					10.1101/2021.10.26.21265397
AZD1222	Spike	Viral vector	Approved	AstraZeneca	2		60 (41-73)					10.1056/NEJMoa2116597
AZD1222	Spike	Viral vector	Approved	AstraZeneca	2		79 (56-90)					10.1038/s41591-021-01548-7
AZD1222	Spike	Viral vector	Approved	AstraZeneca	2				90 (61-98)			10.1101/2021.10.26.21265397
AZD1222	Spike	Viral vector	Approved	AstraZeneca	2					67 (62-71)		10.1038/s41591-021-01548-7
AZD1222	Spike	Viral vector	Approved	AstraZeneca	2					58 (55-62)		10.1056/NEJMoa2116597
AZD1222	Spike	Viral vector	Approved	AstraZeneca	2					63 (51-72)		10.1016/S1473-3099(21)00680-0
AZD1222	Spike	Viral vector	Approved	AstraZeneca	2	0-3m					40 (0-80)	https://assets.publishing.service.gov.uk/government/uploads/system/uploads/attachment_data/file/1063023/Vaccine-surveillance-report-week-12.pdf
AZD1222	Spike	Viral vector	Approved	AstraZeneca	2								97 (93–98)					10.1038/s41591-021-01548-7
AZD1222	Spike	Viral vector	Approved	AstraZeneca	2								87 (47-97)					10.1038/s41564-021-01053-0
AZD1222	Spike	Viral vector	Approved	AstraZeneca	2								74 (68–79)					10.1056/NEJMoa2108891
AZD1222	Spike	Viral vector	Approved	AstraZeneca	2									10 (-77 to 55)				10.1056/NEJMoa2102214
AZD1222	Spike	Viral vector	Approved	AstraZeneca	2										100			10.1038/s41564-021-01053-0
AZD1222	Spike	Viral vector	Approved	AstraZeneca	2											71 (66–74)		10.1038/s41591-021-01548-7
AZD1222	Spike	Viral vector	Approved	AstraZeneca	2											67 (61–72)		10.1056/NEJMoa2108891
AZD1222	Spike	Viral vector	Approved	AstraZeneca	2	2-4w										83(74-88)		10.1056/NEJMoa2119451
AZD1222	Spike	Viral vector	Approved	AstraZeneca	2	2-4w											49 (39-57)	10.1056/NEJMoa2119451
AZD1222	Spike	Viral vector	Approved	AstraZeneca	2														92 (41-99)					10.1038/s41564-021-01053-0
AZD1222	Spike	Viral vector	Approved	AstraZeneca	2																100			10.1038/s41564-021-01053-0
AZD1222	Spike	Viral vector	Approved	AstraZeneca	2																	92 (92-93)		10.1056/NEJMoa2115481
AZD1222	Spike	Viral vector	Approved	AstraZeneca	2																	90 (67, 97)		10.1038/s41564-021-01053-0
AZD1222	Spike	Viral vector	Approved	AstraZeneca	2	0-3m																	85 (60-90)	https://assets.publishing.service.gov.uk/government/uploads/system/uploads/attachment_data/file/1063023/Vaccine-surveillance-report-week-12.pdf
CoronaVac	Inactivated virus	Whole virion	Approved	Sinovac	2					60 (49-69)		10.1080/22221751.2022.2037398
CoronaVac	Inactivated virus	Whole virion	Approved	Sinovac	2										47 (39-54)			10.1136/bmj.n2015 Cite this as: BMJ 2021;374:n2015
CoronaVac	Inactivated virus	Whole virion	Approved	Sinovac	2											39 (−1-63)		10.46234/ccdcw2022.009
CoronaVac	Inactivated virus	Whole virion	Approved	Sinovac	2												18(-18-43)	10.1101/2022.03.22.22272769
CoronaVac	Inactivated virus	Whole virion	Approved	Sinovac	2																55 (46-63)			10.1136/bmj.n2015 Cite this as: BMJ 2021;374:n2015
CoronaVac	Inactivated virus	Whole virion	Approved	Sinovac	2																	91 (88-94)		10.2139/ssrn.4035405
CoronaVac	Inactivated virus	Whole virion	Approved	Sinovac	2																		92(88-94)	10.1101/2022.03.22.22272769
Annotation:
	Preprint study
	The control population received programmed vaccination

## Sheet: BoosterVac neutralization
								Vaccine efficacy
								Documented infection												Hospitalization or more severe
Vaccine	Antigen	Platform	Status	Inventor	Booster vaccination doses	Booster vaccine	Obervation time for outcome	Alpha	Beta	Gamma	Delta	Omicron	DOI	Alpha	Beta	Gamma	Delta	Omicron	DOI	Alpha	Beta	Gamma	Delta	Omicron	DOI
BNT162b2	Spike	mRNA	Approved	Pfizer/BioNTech	1	BNT162b2					86 (84-87)		10.1101/2022.01.03.21268111
BNT162b2	Spike	mRNA	Approved	Pfizer/BioNTech	1	BNT162b2						43 (38-47)	10.1101/2022.01.03.21268111
BNT162b2	Spike	mRNA	Approved	Pfizer/BioNTech	1	BNT162b2											94 (94-95)		https://khub.net/documents/135939561/338928724/Effectiveness+of+BNT162b2+COVID-19+booster+vaccine.pdf/330374ad-970c-42bb-8461-7c1ec57c403b?t=1639651397520
BNT162b2	Spike	mRNA	Approved	Pfizer/BioNTech	1	BNT162b2	2-4w										95 (94-95)		10.1056/NEJMoa2119451
BNT162b2	Spike	mRNA	Approved	Pfizer/BioNTech	1	BNT162b2	2-4w											67 (66 to 68)	10.1056/NEJMoa2119451
BNT162b2	Spike	mRNA	Approved	Pfizer/BioNTech	1	BNT162b2	2-4w											69 (68-70)	https://assets.publishing.service.gov.uk/government/uploads/system/uploads/attachment_data/file/1050236/technical-briefing-34-14-january-2022.pdf
BNT162b2	Spike	mRNA	Approved	Pfizer/BioNTech	1	BNT162b2																	94 (94-95)		10.1016/j.lana.2022.100198
BNT162b2	Spike	mRNA	Approved	Pfizer/BioNTech	1	BNT162b2	1-6w																	91 (78-96)	10.1101/2022.02.07.22270568
mRNA-1273	Spike	mRNA	Approved	Moderna	1	mRNA-1273					86 (85-88)		10.1101/2022.01.03.21268111
mRNA-1273	Spike	mRNA	Approved	Moderna	1	mRNA-1273						46 (41-51)	10.1101/2022.01.03.21268111
mRNA-1273	Spike	mRNA	Approved	Moderna	1	mRNA-1273	> 1w										97 (95-98)		10.1101/2021.12.30.21268565
mRNA-1273	Spike	mRNA	Approved	Moderna	1	mRNA-1273												65 (55-72)	10.1101/2021.12.30.21268565
mRNA-1273	Spike	mRNA	Approved	Moderna	1	mRNA-1273	2-4w										96(91-99)		10.1056/NEJMoa2119451
mRNA-1273	Spike	mRNA	Approved	Moderna	1	mRNA-1273	2-4w											66(64-69)	10.1056/NEJMoa2119451
mRNA-1273	Spike	mRNA	Approved	Moderna	1	mRNA-1273																	100 (97-100)		10.1101/2022.01.07.22268919
mRNA-1273	Spike	mRNA	Approved	Moderna	1	mRNA-1273																		99 (76-100)	10.1101/2022.01.07.22268919
AZD1222	Spike	Viral vector	Approved	AstraZeneca	1	BNT162b2	> 1w				82 (68-90)		10.1101/2021.12.10.21267590
AZD1222	Spike	Viral vector	Approved	AstraZeneca	1	BNT162b2						47 (2-70)	10.1101/2022.01.25.22269804
AZD1222	Spike	Viral vector	Approved	AstraZeneca	1	AZD1222	2-4w										82 (71-89)		10.1056/NEJMoa2119451
AZD1222	Spike	Viral vector	Approved	AstraZeneca	1	AZD1222	2-4w											56 (44-65)	10.1056/NEJMoa2119451
AZD1222	Spike	Viral vector	Approved	AstraZeneca	1	BNT162b2 or Mrna-1273	<3m																	90 (85-95)	https://assets.publishing.service.gov.uk/government/uploads/system/uploads/attachment_data/file/1063023/Vaccine-surveillance-report-week-12.pdf
CoronaVac	Inactivated virus	Whole virion	Approved	Sinovac	1	CoronaVac					79 (77–81)		10.2139/ssrn.4005130
CoronaVac	Inactivated virus	Whole virion	Approved	Sinovac	1	CoronaVac												42(11-62)	10.1101/2022.03.22.22272769
CoronaVac	Inactivated virus	Whole virion	Approved	Sinovac	1	CoronaVac																	86(84-89)		10.2139/ssrn.4005130
CoronaVac	Inactivated virus	Whole virion	Approved	Sinovac	1	CoronaVac																		98(95-99)	10.1101/2022.03.22.22272769
